# Supplementary material for: Mutually exclusive epigenetic modification on SIX6 with hypermethylation for precancerous stage and metastasis emergence tracing
Source: Signal Transduct Target Ther. 2022 Jul 6;7:208. doi: 10.1038/s41392-022-01026-7 (PMC9256699; doi:10.1038/s41392-022-01026-7)
Supplement: Supplementary file 2 — TableS1-S5 [file 41392_2022_1026_MOESM2_ESM.xlsx]

## Sheet: TableS1
Supplementary Table 1. Information of WGBS Datasets
Sample ID	Description	Cancer or tissue type	ENCODE/GEO/SRA Serial	Cover >= 5 CpG	Coverage of Genome	SIX6 Promoter Methylation Level (%)
C1	HCT116	Colon cancer	SRX669642	31797222	0.563432	93.4385
C2	U87MG	Glioma	SRX381701	38310806	0.67885	75.9266
C3	PC3	Prostate cancer	SRX381678	43652068	0.773494	75.2578
C4	H157	Non-small cell lung cancer	SRX381719	40769755	0.722421	67.5
C5	HepG2	Liver cancer	ENCFF847OWL	49026908	0.868734	65.0909
C6	Metastasis Colon Cancer	Colon cancer	SRX381585	44927311	0.796091	64.635
C7	MDA-MB-468-PT	Breast cancer	SRX381621	37843918	0.670577	62.9883
C8	22RV1	Prostate cancer	SRX381601	41141368	0.729006	62.0139
C9	LNCaP	Lymph node carcinoma of the prostate	SRP089722	52889704	0.937181	59.3561
C10	MDA-MB-468-LN	Breast cancer	SRX381611	42528067	0.753577	57.2092
C11	K562	Myelogenous leukemia	ENCFF867JRG	50038646	0.886661	57.14
C12	H1672	Small cell lung cancer	SRX381722	40193075	0.712203	56.8718
C13	H1437	Non-small cell lung cancer	SRX381716	40972926	0.726021	50.1
C14	Primary Colon Cancer	Colon cancer	SRX381569	44183159	0.782905	48.5683
C15	Primary Liver Cancer	Liver cancer	SRX381661	42155813	0.746981	45.2
N1	Psoas muscle from 30 years female	Psoas muscle	ENCFF913UZU	46194087	0.8185	9.75472
N2	Psoas muscle from 3 years male child	Psoas muscle	ENCFF121ZES	45337693	0.8034	9.16
N3	Small intestine from 34 years male	Small intestine	ENCFF122LEF	45307551	0.8028	8.94565
N4	Liver from 25 years female	Liver	GSM916049	51884076	0.9194	8.71733
N5	Placenta from 115 days female embryo	Placenta	ENCSR739XWV	42770976	0.757882	8.6575
N6	Sigmoid colon from 34 years male	Sigmoid colon	ENCFF455TQO	53314428	0.9447	7.7
N7	B cell from 37 years male	B cell	GSM1186669	40764733	0.7223	7.56167
N8	Small intestine from 30 years female	Small intestine	ENCFF266NGW	45632001	0.8086	6.71795
N9	Esophagus from 30 years female	Esophagus	ENCFF510EMT	46790006	0.8291	6.41667
N10	Psoas muscle from 34 years male	Psoas muscle	GSM1010986	54261658	0.9615	6.219
N11	Stomach from 30 years female	Stomach	ENCFF435SPL	48403189	0.8577	5.94118
N12	Mammary epithelial primary cell from 50 years female (Rep-2)	Mammary epithelial primary cell	ENCFF874GGB	46880268	0.830696	5.41121
N13	T cell from 37 years male	T cell	GSM1186660	40848423	0.7238	5.14417
N14	Natural killer cell from 37 years male	Natural killer cell	GSM1186663	40485649	0.7174	5.015
N15	Esophagus from 34 years male	Esophagus	ENCFF625GVK	53081951	0.9406	4.96667
N16	Urinary bladder from 3 years male child	Urinary bladder	GSM1058026	38982105	0.6907	4.725
N17	Stomach from 34 years male	Stomach	ENCFF497YOO	52606682	0.9322	4.56667
N18	Lung from 3 years male child	Lung	ENCFF477AUC	46415119	0.8225	4.33898
N19	Mammary epithelial primary cell from 50 years female (Rep-1)	Mammary epithelial primary cell	ENCFF699GKH	43298297	0.7672	4.3375
N20	Pancreas from 34 years male	Pancreas	GSM983651	54341922	0.9629	4.33083
N21	Stomach from 3 years male child	Stomach	ENCFF534RNT	48189569	0.8539	4.0625
N22	Spleen from 34 years male	Spleen	ENCFF526PFA	52852220	0.9365	4.04167
N23	Adipose tissue from 3 years male child	Adipose tissue	ENCFF103DNU	46038626	0.8158	3.62195
N24	Adipose tissue from 30 years female	Adipose tissue	ENCFF477GKI	47999551	0.8505	3.53012
N25	Lung from 30 years female	Lung	ENCFF039JFT	52903117	0.9374	3.49167
N26	Layer of hippocampus from 81 years male	Layer of hippocampus	GSM1112838	52356566	0.9277	3.438
N27	Muscle of leg from 113 days female embryo	Muscle of leg	GSM1172596	51203352	0.9073	3.3975
N28	Lung from adult	Lung	SRX381713	44164833	0.7826	3.1
N29	Pancreas from 30 years female	Pancreas	ENCFF500DKA	45996830	0.815	3.07042
N30	H1-human ES cell (Rep-1)	H1-human ES cell	ENCFF601NBW	42137165	0.7467	2.99048
N31	CD14+ monocyte from 37 years male	CD14+ monocyte	GSM1186661	41296402	0.7318	2.96
N32	Adipose tissue from 34 years male	Adipose tissue	GSM1010983	52495152	0.9302	2.9469
N33	CD34+ common myeloid progenitor from 33 years female	CD34+ common myeloid progenitor	GSM916052	53495380	0.9479	2.92583
N34	Thymus from 3 years male child	Thymus	ENCFF168HTX	52958237	0.9384	2.86667
N35	Adrenal gland from 34 years male	Adrenal gland	ENCFF216DJL	52542065	0.931	2.83193
N36	Skeletal muscle myoblast primary cell (Rep-1)	Skeletal muscle myoblast primary cell	ENCFF837SXM	49821390	0.8828	2.82222
N37	Adrenal gland from 30 years female	Adrenal gland	ENCFF210XTE	48817186	0.865	2.76531
N38	Small intestine from 3 years male child	Small intestine	ENCFF241AQC	53036139	0.9398	2.75
N39	Skeletal muscle myoblast primary cell (Rep-2)	Skeletal muscle myoblast primary cell	ENCFF774GXJ	53042813	0.939894	2.39167
N40	Spleen from 30 years female	Spleen	ENCFF730NQT	49084852	0.8698	2.2605
N41	Layer of hippocampus from 73 years male	Layer of hippocampus	GSM916050	53025578	0.9396	2.2245
N42	Sigmoid colon from 3 years male child	Sigmoid colon	ENCFF157POM	53113088	0.9411	2.2
N43	Right cardiac atrium from 34 years male	Right cardiac atrium	ENCFF110AZO	52764597	0.935	2.14159
N44	Heart right ventricle from 34 years male	Heart right ventricle	GSM1120336	53940614	0.9558	2.06433
N45	Ovary from 30 years female	Ovary	ENCFF247ILV	52734631	0.9344	1.94167
N46	Smooth muscle cell originated from H9	Smooth muscle cell	ENCFF588IUK	51159524	0.9065	1.89815
N47	Thymus from 115 days female embryo	Thymus	GSM1172595	52148990	0.9241	1.878
N48	Heart left ventricle from 34 years male	Heart left ventricle	ENCFF536RSX	52929018	0.9379	1.78333
N49	Hepatocyte originated from H9 (Rep-1)	Hepatocyte	ENCFF366UWF	50354934	0.8923	1.68421
N50	Spleen from 3 years male child	Spleen	ENCFF200MJQ	48010859	0.8507	1.53488
N51	Aorta from 34 years male	Aorta	GSM1120327	54367042	0.9634	1.4485
N52	Hepatocyte originated from H9 (Rep-2)	Hepatocyte	ENCFF487XOB	49503667	0.877182	1.33945
N53	Heart left ventricle from 3 years male child	Heart left ventricle	ENCFF684JHX	52816423	0.9359	1.30252
N54	Endodermal cell originated from HUES64	Endodermal cell	ENCSR457CPG	53550532	0.94889	0.969333
N55	H1-human ES cell (Rep-2)	H1-human ES cell	ENCFF918PML	50014169	0.886228	0.961905
N56	Aorta from 30 years female	Aorta	ENCFF553HJV	46114674	0.8171	0.761194
N57	Ectodermal cell originated from HUES64	Ectodermal cell	ENCSR079MPL	52939784	0.938068	0.556333
N58	Heart right ventricle from 3 years male child	Heart right ventricle	ENCFF831OYO	48423568	0.858	0.541667
N59	Mesodermal cell originated from HUES64	Mesodermal cell	ENCSR200KWM	53004502	0.939215	0.541333
N60	Endodermal cell originated from HUES64	Endodermal cell	ENCSR128BHP	54182532	0.960089	0.4255
N61	Mesodermal cell originated from HUES64	Mesodermal cell	ENCSR592UML	52872468	0.936875	0.424
N62	Ectodermal cell originated from HUES64	Ectodermal cell	ENCSR093NGZ	53557006	0.949005	0.416333
N63	Spinal cord from 115 days female embryo	Spinal cord	ENCSR458MAV	40181581	0.712	0.394167

## Sheet: TableS2
Supplementary Table 2. Information of TCGA Data
TCGA Cohort	Sample ID	Sample Type	SIX6 Promoter Methylation Level (%)
BLCA	TCGA-BL-A13J-11	Normal	4.24333
BLCA	TCGA-BT-A20J-11	Normal	6.43667
BLCA	TCGA-BT-A20N-11	Normal	6.11667
BLCA	TCGA-BT-A20P-11	Normal	7.11333
BLCA	TCGA-BT-A20R-11	Normal	4.22
BLCA	TCGA-BT-A20U-11	Normal	40.2233
BLCA	TCGA-BT-A20V-11	Normal	5.20333
BLCA	TCGA-BT-A20W-11	Normal	24.5133
BLCA	TCGA-BT-A20X-11	Normal	4.18
BLCA	TCGA-BT-A2LA-11	Normal	9.85
BLCA	TCGA-CU-A0YN-11	Normal	3.94
BLCA	TCGA-CU-A0YR-11	Normal	8.16667
BLCA	TCGA-GC-A3BM-11	Normal	10.17
BLCA	TCGA-GC-A3WC-11	Normal	8.53
BLCA	TCGA-GC-A6I3-11	Normal	24.11
BLCA	TCGA-GD-A2C5-11	Normal	28.6967
BLCA	TCGA-GD-A3OP-11	Normal	6.55333
BLCA	TCGA-GD-A3OQ-11	Normal	3.87333
BLCA	TCGA-K4-A3WV-11	Normal	6.71667
BLCA	TCGA-K4-A54R-11	Normal	6.22333
BLCA	TCGA-K4-A5RI-11	Normal	20.3467
BLCA	TCGA-2F-A9KO-01	Cancer	47.3933
BLCA	TCGA-2F-A9KP-01	Cancer	48.4433
BLCA	TCGA-2F-A9KQ-01	Cancer	46.7833
BLCA	TCGA-2F-A9KR-01	Cancer	39.9733
BLCA	TCGA-2F-A9KT-01	Cancer	34.2367
BLCA	TCGA-2F-A9KW-01	Cancer	57.8167
BLCA	TCGA-4Z-AA7M-01	Cancer	48.37
BLCA	TCGA-4Z-AA7N-01	Cancer	16.45
BLCA	TCGA-4Z-AA7O-01	Cancer	66.8667
BLCA	TCGA-4Z-AA7Q-01	Cancer	25.6533
BLCA	TCGA-4Z-AA7R-01	Cancer	59.7633
BLCA	TCGA-4Z-AA7S-01	Cancer	77.11
BLCA	TCGA-4Z-AA7W-01	Cancer	44.5667
BLCA	TCGA-4Z-AA7Y-01	Cancer	68.75
BLCA	TCGA-4Z-AA80-01	Cancer	52.0533
BLCA	TCGA-4Z-AA81-01	Cancer	50.32
BLCA	TCGA-4Z-AA82-01	Cancer	20.4267
BLCA	TCGA-4Z-AA83-01	Cancer	64.0033
BLCA	TCGA-4Z-AA84-01	Cancer	40.1233
BLCA	TCGA-4Z-AA86-01	Cancer	41.5433
BLCA	TCGA-4Z-AA87-01	Cancer	53.6467
BLCA	TCGA-4Z-AA89-01	Cancer	53.5467
BLCA	TCGA-5N-A9KI-01	Cancer	49.24
BLCA	TCGA-5N-A9KM-01	Cancer	59.18
BLCA	TCGA-BL-A0C8-01	Cancer	69.2733
BLCA	TCGA-BL-A13I-01	Cancer	39.7056
BLCA	TCGA-BL-A13J-01	Cancer	66.5356
BLCA	TCGA-BL-A3JM-01	Cancer	61.5533
BLCA	TCGA-BL-A5ZZ-01	Cancer	48.6733
BLCA	TCGA-BT-A0S7-01	Cancer	33.9367
BLCA	TCGA-BT-A0YX-01	Cancer	35.4633
BLCA	TCGA-BT-A20J-01	Cancer	46.6533
BLCA	TCGA-BT-A20N-01	Cancer	63.4033
BLCA	TCGA-BT-A20O-01	Cancer	33.0767
BLCA	TCGA-BT-A20P-01	Cancer	84.6367
BLCA	TCGA-BT-A20Q-01	Cancer	55.8733
BLCA	TCGA-BT-A20R-01	Cancer	26.8433
BLCA	TCGA-BT-A20T-01	Cancer	61.1167
BLCA	TCGA-BT-A20U-01	Cancer	46.0267
BLCA	TCGA-BT-A20V-01	Cancer	57.91
BLCA	TCGA-BT-A20W-01	Cancer	63.74
BLCA	TCGA-BT-A20X-01	Cancer	23.46
BLCA	TCGA-BT-A2LA-01	Cancer	83.7467
BLCA	TCGA-BT-A2LB-01	Cancer	52.71
BLCA	TCGA-BT-A2LD-01	Cancer	42.91
BLCA	TCGA-BT-A3PH-01	Cancer	58.74
BLCA	TCGA-BT-A3PJ-01	Cancer	51.9667
BLCA	TCGA-BT-A3PK-01	Cancer	25.7367
BLCA	TCGA-BT-A42B-01	Cancer	72.8567
BLCA	TCGA-BT-A42C-01	Cancer	63.9667
BLCA	TCGA-BT-A42E-01	Cancer	64.0467
BLCA	TCGA-BT-A42F-01	Cancer	32.7033
BLCA	TCGA-C4-A0EZ-01	Cancer	86.3633
BLCA	TCGA-C4-A0F0-01	Cancer	23.17
BLCA	TCGA-C4-A0F1-01	Cancer	12.0167
BLCA	TCGA-C4-A0F6-01	Cancer	44.7467
BLCA	TCGA-C4-A0F7-01	Cancer	48.8733
BLCA	TCGA-CF-A1HR-01	Cancer	55.5333
BLCA	TCGA-CF-A1HS-01	Cancer	51.9233
BLCA	TCGA-CF-A27C-01	Cancer	23.7433
BLCA	TCGA-CF-A3MF-01	Cancer	36.55
BLCA	TCGA-CF-A3MG-01	Cancer	51.0267
BLCA	TCGA-CF-A3MH-01	Cancer	87.3967
BLCA	TCGA-CF-A3MI-01	Cancer	50.7467
BLCA	TCGA-CF-A47S-01	Cancer	65.23
BLCA	TCGA-CF-A47T-01	Cancer	71.7967
BLCA	TCGA-CF-A47V-01	Cancer	81.2133
BLCA	TCGA-CF-A47W-01	Cancer	13.3433
BLCA	TCGA-CF-A47X-01	Cancer	81.21
BLCA	TCGA-CF-A47Y-01	Cancer	37.6033
BLCA	TCGA-CF-A5U8-01	Cancer	41.4233
BLCA	TCGA-CF-A5UA-01	Cancer	80.4367
BLCA	TCGA-CF-A7I0-01	Cancer	7.41333
BLCA	TCGA-CF-A8HX-01	Cancer	45.38
BLCA	TCGA-CF-A8HY-01	Cancer	60.79
BLCA	TCGA-CF-A9FF-01	Cancer	44.44
BLCA	TCGA-CF-A9FH-01	Cancer	58.8967
BLCA	TCGA-CF-A9FL-01	Cancer	62.9
BLCA	TCGA-CF-A9FM-01	Cancer	20.64
BLCA	TCGA-CU-A0YN-01	Cancer	41.7867
BLCA	TCGA-CU-A0YO-01	Cancer	17.43
BLCA	TCGA-CU-A0YR-01	Cancer	57.6467
BLCA	TCGA-CU-A3KJ-01	Cancer	53.51
BLCA	TCGA-CU-A3QU-01	Cancer	90.8567
BLCA	TCGA-CU-A3YL-01	Cancer	65.9267
BLCA	TCGA-CU-A5W6-01	Cancer	46.5433
BLCA	TCGA-CU-A72E-01	Cancer	36.8033
BLCA	TCGA-DK-A1A3-01	Cancer	34.98
BLCA	TCGA-DK-A1A5-01	Cancer	52.8
BLCA	TCGA-DK-A1A6-01	Cancer	62.11
BLCA	TCGA-DK-A1A7-01	Cancer	55.55
BLCA	TCGA-DK-A1AA-01	Cancer	63.0967
BLCA	TCGA-DK-A1AB-01	Cancer	14.7767
BLCA	TCGA-DK-A1AC-01	Cancer	62.4267
BLCA	TCGA-DK-A1AD-01	Cancer	13.79
BLCA	TCGA-DK-A1AE-01	Cancer	66.7333
BLCA	TCGA-DK-A1AF-01	Cancer	18.4533
BLCA	TCGA-DK-A1AG-01	Cancer	65.3867
BLCA	TCGA-DK-A2HX-01	Cancer	56.22
BLCA	TCGA-DK-A2I1-01	Cancer	14.5133
BLCA	TCGA-DK-A2I2-01	Cancer	39.15
BLCA	TCGA-DK-A2I4-01	Cancer	38.87
BLCA	TCGA-DK-A2I6-01	Cancer	72.24
BLCA	TCGA-DK-A3IK-01	Cancer	54.4567
BLCA	TCGA-DK-A3IL-01	Cancer	60.8533
BLCA	TCGA-DK-A3IM-01	Cancer	22.9033
BLCA	TCGA-DK-A3IN-01	Cancer	40.68
BLCA	TCGA-DK-A3IQ-01	Cancer	27.6967
BLCA	TCGA-DK-A3IS-01	Cancer	2.61667
BLCA	TCGA-DK-A3IT-01	Cancer	55.8867
BLCA	TCGA-DK-A3IU-01	Cancer	40.9067
BLCA	TCGA-DK-A3IV-01	Cancer	45.5
BLCA	TCGA-DK-A3WW-01	Cancer	56.0167
BLCA	TCGA-DK-A3WX-01	Cancer	35.64
BLCA	TCGA-DK-A3WY-01	Cancer	12.36
BLCA	TCGA-DK-A3X1-01	Cancer	29.1933
BLCA	TCGA-DK-A3X2-01	Cancer	89.6033
BLCA	TCGA-DK-A6AV-01	Cancer	5.12667
BLCA	TCGA-DK-A6AW-01	Cancer	83.2167
BLCA	TCGA-DK-A6B0-01	Cancer	24.2567
BLCA	TCGA-DK-A6B1-01	Cancer	67.87
BLCA	TCGA-DK-A6B2-01	Cancer	35.2133
BLCA	TCGA-DK-A6B5-01	Cancer	5.75667
BLCA	TCGA-DK-A6B6-01	Cancer	69.6167
BLCA	TCGA-DK-AA6L-01	Cancer	42.3567
BLCA	TCGA-DK-AA6M-01	Cancer	46.6933
BLCA	TCGA-DK-AA6P-01	Cancer	2.81333
BLCA	TCGA-DK-AA6Q-01	Cancer	56.38
BLCA	TCGA-DK-AA6R-01	Cancer	26.63
BLCA	TCGA-DK-AA6S-01	Cancer	3.81
BLCA	TCGA-DK-AA6T-01	Cancer	48.3933
BLCA	TCGA-DK-AA6U-01	Cancer	48.95
BLCA	TCGA-DK-AA6W-01	Cancer	58.23
BLCA	TCGA-DK-AA6X-01	Cancer	37.9
BLCA	TCGA-DK-AA71-01	Cancer	72.0833
BLCA	TCGA-DK-AA74-01	Cancer	38.9
BLCA	TCGA-DK-AA75-01	Cancer	50.26
BLCA	TCGA-DK-AA76-01	Cancer	57.9867
BLCA	TCGA-DK-AA77-01	Cancer	64.51
BLCA	TCGA-E5-A2PC-01	Cancer	45.5667
BLCA	TCGA-E5-A4TZ-01	Cancer	61.24
BLCA	TCGA-E5-A4U1-01	Cancer	82.85
BLCA	TCGA-E7-A3X6-01	Cancer	54.7433
BLCA	TCGA-E7-A3Y1-01	Cancer	42.7367
BLCA	TCGA-E7-A4IJ-01	Cancer	65.2233
BLCA	TCGA-E7-A4XJ-01	Cancer	78.3833
BLCA	TCGA-E7-A519-01	Cancer	6.91
BLCA	TCGA-E7-A541-01	Cancer	55.8
BLCA	TCGA-E7-A5KE-01	Cancer	55.66
BLCA	TCGA-E7-A5KF-01	Cancer	33.75
BLCA	TCGA-E7-A677-01	Cancer	76.12
BLCA	TCGA-E7-A678-01	Cancer	23.3433
BLCA	TCGA-E7-A6MD-01	Cancer	50.53
BLCA	TCGA-E7-A6ME-01	Cancer	64.1333
BLCA	TCGA-E7-A6MF-01	Cancer	4.10667
BLCA	TCGA-E7-A7DU-01	Cancer	76.53
BLCA	TCGA-E7-A7DV-01	Cancer	35.48
BLCA	TCGA-E7-A7PW-01	Cancer	80.7633
BLCA	TCGA-E7-A7XN-01	Cancer	38.74
BLCA	TCGA-E7-A85H-01	Cancer	56.17
BLCA	TCGA-E7-A8O7-01	Cancer	35.9433
BLCA	TCGA-E7-A8O8-01	Cancer	90.0867
BLCA	TCGA-E7-A97P-01	Cancer	45.8867
BLCA	TCGA-E7-A97Q-01	Cancer	40.6667
BLCA	TCGA-FD-A3B3-01	Cancer	37.36
BLCA	TCGA-FD-A3B4-01	Cancer	61.34
BLCA	TCGA-FD-A3B5-01	Cancer	64.8633
BLCA	TCGA-FD-A3B6-01	Cancer	37.7733
BLCA	TCGA-FD-A3B7-01	Cancer	22.0267
BLCA	TCGA-FD-A3B8-01	Cancer	5.44333
BLCA	TCGA-FD-A3N5-01	Cancer	67.87
BLCA	TCGA-FD-A3N6-01	Cancer	68.0433
BLCA	TCGA-FD-A3NA-01	Cancer	37.19
BLCA	TCGA-FD-A3SJ-01	Cancer	51.58
BLCA	TCGA-FD-A3SL-01	Cancer	67.25
BLCA	TCGA-FD-A3SM-01	Cancer	25.26
BLCA	TCGA-FD-A3SN-01	Cancer	52.19
BLCA	TCGA-FD-A3SO-01	Cancer	55.3333
BLCA	TCGA-FD-A3SP-01	Cancer	33.9233
BLCA	TCGA-FD-A3SQ-01	Cancer	45.9933
BLCA	TCGA-FD-A3SR-01	Cancer	63.4833
BLCA	TCGA-FD-A3SS-01	Cancer	65.6133
BLCA	TCGA-FD-A43N-01	Cancer	60.3167
BLCA	TCGA-FD-A43P-01	Cancer	61.4667
BLCA	TCGA-FD-A43S-01	Cancer	17.9267
BLCA	TCGA-FD-A43U-01	Cancer	36.0433
BLCA	TCGA-FD-A43X-01	Cancer	73.3367
BLCA	TCGA-FD-A43Y-01	Cancer	35.05
BLCA	TCGA-FD-A5BR-01	Cancer	39.34
BLCA	TCGA-FD-A5BS-01	Cancer	14.8867
BLCA	TCGA-FD-A5BT-01	Cancer	29.8233
BLCA	TCGA-FD-A5BU-01	Cancer	18.4067
BLCA	TCGA-FD-A5BV-01	Cancer	80.1833
BLCA	TCGA-FD-A5BX-01	Cancer	38.12
BLCA	TCGA-FD-A5BY-01	Cancer	68.68
BLCA	TCGA-FD-A5BZ-01	Cancer	48.6967
BLCA	TCGA-FD-A5C0-01	Cancer	46.7867
BLCA	TCGA-FD-A5C1-01	Cancer	42.9
BLCA	TCGA-FD-A62N-01	Cancer	49.13
BLCA	TCGA-FD-A62O-01	Cancer	85.5667
BLCA	TCGA-FD-A62P-01	Cancer	28.13
BLCA	TCGA-FD-A62S-01	Cancer	50.4067
BLCA	TCGA-FD-A6TA-01	Cancer	44.9167
BLCA	TCGA-FD-A6TB-01	Cancer	31.8667
BLCA	TCGA-FD-A6TC-01	Cancer	53.2067
BLCA	TCGA-FD-A6TD-01	Cancer	51.08
BLCA	TCGA-FD-A6TE-01	Cancer	79
BLCA	TCGA-FD-A6TF-01	Cancer	32.3333
BLCA	TCGA-FD-A6TG-01	Cancer	52.7067
BLCA	TCGA-FD-A6TH-01	Cancer	70.73
BLCA	TCGA-FD-A6TI-01	Cancer	61.4333
BLCA	TCGA-FD-A6TK-01	Cancer	39.7867
BLCA	TCGA-FJ-A3Z7-01	Cancer	58.2333
BLCA	TCGA-FJ-A3Z9-01	Cancer	78
BLCA	TCGA-FJ-A3ZE-01	Cancer	52
BLCA	TCGA-FJ-A3ZF-01	Cancer	47.3433
BLCA	TCGA-FJ-A871-01	Cancer	5.26667
BLCA	TCGA-FT-A3EE-01	Cancer	57.5333
BLCA	TCGA-FT-A61P-01	Cancer	55.2733
BLCA	TCGA-G2-A2EC-01	Cancer	55.3733
BLCA	TCGA-G2-A2EF-01	Cancer	60.6167
BLCA	TCGA-G2-A2EJ-01	Cancer	40.1967
BLCA	TCGA-G2-A2EK-01	Cancer	35.0767
BLCA	TCGA-G2-A2EL-01	Cancer	49.2333
BLCA	TCGA-G2-A2EO-01	Cancer	57.33
BLCA	TCGA-G2-A2ES-01	Cancer	53.5767
BLCA	TCGA-G2-A3IB-01	Cancer	49.44
BLCA	TCGA-G2-A3IE-01	Cancer	29.4767
BLCA	TCGA-G2-A3VY-01	Cancer	69.29
BLCA	TCGA-G2-AA3B-01	Cancer	60.6233
BLCA	TCGA-G2-AA3C-01	Cancer	11.5367
BLCA	TCGA-G2-AA3D-01	Cancer	33.76
BLCA	TCGA-G2-AA3F-01	Cancer	67.3033
BLCA	TCGA-GC-A3BM-01	Cancer	75.6567
BLCA	TCGA-GC-A3I6-01	Cancer	68.4867
BLCA	TCGA-GC-A3OO-01	Cancer	40.8333
BLCA	TCGA-GC-A3RB-01	Cancer	17.74
BLCA	TCGA-GC-A3RC-01	Cancer	75.6367
BLCA	TCGA-GC-A3RD-01	Cancer	73.0767
BLCA	TCGA-GC-A3WC-01	Cancer	39.6
BLCA	TCGA-GC-A3YS-01	Cancer	58.9733
BLCA	TCGA-GC-A4ZW-01	Cancer	87.6233
BLCA	TCGA-GC-A6I1-01	Cancer	49.0667
BLCA	TCGA-GC-A6I3-01	Cancer	51.53
BLCA	TCGA-GD-A2C5-01	Cancer	51.2567
BLCA	TCGA-GD-A3OP-01	Cancer	36.2767
BLCA	TCGA-GD-A3OQ-01	Cancer	69.7133
BLCA	TCGA-GD-A3OS-01	Cancer	52.4267
BLCA	TCGA-GD-A6C6-01	Cancer	88.35
BLCA	TCGA-GD-A76B-01	Cancer	40.4033
BLCA	TCGA-GU-A42P-01	Cancer	28.6933
BLCA	TCGA-GU-A42Q-01	Cancer	4.23333
BLCA	TCGA-GU-A42R-01	Cancer	70.5267
BLCA	TCGA-GU-A762-01	Cancer	53.1467
BLCA	TCGA-GU-A763-01	Cancer	88.86
BLCA	TCGA-GU-A764-01	Cancer	28.88
BLCA	TCGA-GU-A766-01	Cancer	42.4233
BLCA	TCGA-GU-A767-01	Cancer	47.5967
BLCA	TCGA-GU-AATO-01	Cancer	57.5967
BLCA	TCGA-GU-AATP-01	Cancer	35.6633
BLCA	TCGA-GU-AATQ-01	Cancer	42.8833
BLCA	TCGA-GV-A3JV-01	Cancer	75.02
BLCA	TCGA-GV-A3JW-01	Cancer	76.7733
BLCA	TCGA-GV-A3JX-01	Cancer	85.2333
BLCA	TCGA-GV-A3JZ-01	Cancer	76.4367
BLCA	TCGA-GV-A3QF-01	Cancer	41.7467
BLCA	TCGA-GV-A3QG-01	Cancer	43.49
BLCA	TCGA-GV-A3QH-01	Cancer	72.01
BLCA	TCGA-GV-A3QI-01	Cancer	92.1333
BLCA	TCGA-GV-A3QK-01	Cancer	71.7833
BLCA	TCGA-GV-A40E-01	Cancer	44.95
BLCA	TCGA-GV-A40G-01	Cancer	85.1233
BLCA	TCGA-GV-A6ZA-01	Cancer	65.2867
BLCA	TCGA-H4-A2HO-01	Cancer	59.6033
BLCA	TCGA-H4-A2HQ-01	Cancer	4.72333
BLCA	TCGA-HQ-A2OE-01	Cancer	65.83
BLCA	TCGA-HQ-A2OF-01	Cancer	86.06
BLCA	TCGA-HQ-A5ND-01	Cancer	39.8667
BLCA	TCGA-HQ-A5NE-01	Cancer	31.5333
BLCA	TCGA-K4-A3WS-01	Cancer	49.0367
BLCA	TCGA-K4-A3WU-01	Cancer	35.16
BLCA	TCGA-K4-A3WV-01	Cancer	71.76
BLCA	TCGA-K4-A4AB-01	Cancer	40.72
BLCA	TCGA-K4-A4AC-01	Cancer	48.8067
BLCA	TCGA-K4-A54R-01	Cancer	61.9067
BLCA	TCGA-K4-A5RH-01	Cancer	41.18
BLCA	TCGA-K4-A5RI-01	Cancer	57.85
BLCA	TCGA-K4-A5RJ-01	Cancer	52.1433
BLCA	TCGA-K4-A6FZ-01	Cancer	52.93
BLCA	TCGA-K4-A6MB-01	Cancer	41.3233
BLCA	TCGA-K4-A83P-01	Cancer	26.3333
BLCA	TCGA-K4-AAQO-01	Cancer	27.1167
BLCA	TCGA-KQ-A41N-01	Cancer	47.5833
BLCA	TCGA-KQ-A41O-01	Cancer	91.4167
BLCA	TCGA-KQ-A41P-01	Cancer	41.1333
BLCA	TCGA-KQ-A41Q-01	Cancer	51.2367
BLCA	TCGA-KQ-A41R-01	Cancer	56.8667
BLCA	TCGA-KQ-A41S-01	Cancer	52.5033
BLCA	TCGA-LC-A66R-01	Cancer	56.9167
BLCA	TCGA-LT-A5Z6-01	Cancer	67.0267
BLCA	TCGA-LT-A8JT-01	Cancer	71.4167
BLCA	TCGA-MV-A51V-01	Cancer	56.6433
BLCA	TCGA-PQ-A6FI-01	Cancer	2.93
BLCA	TCGA-PQ-A6FN-01	Cancer	45.7233
BLCA	TCGA-R3-A69X-01	Cancer	41.67
BLCA	TCGA-S5-A6DX-01	Cancer	54.1233
BLCA	TCGA-S5-AA26-01	Cancer	87.3767
BLCA	TCGA-SY-A9G0-01	Cancer	29.5367
BLCA	TCGA-SY-A9G5-01	Cancer	46.9867
BLCA	TCGA-UY-A78K-01	Cancer	29.3033
BLCA	TCGA-UY-A78L-01	Cancer	52.7733
BLCA	TCGA-UY-A78M-01	Cancer	49.89
BLCA	TCGA-UY-A78N-01	Cancer	45.4867
BLCA	TCGA-UY-A78O-01	Cancer	73.0833
BLCA	TCGA-UY-A78P-01	Cancer	25.0533
BLCA	TCGA-UY-A8OB-01	Cancer	55.96
BLCA	TCGA-UY-A8OC-01	Cancer	51.2867
BLCA	TCGA-UY-A8OD-01	Cancer	57.3533
BLCA	TCGA-UY-A9PA-01	Cancer	20.8233
BLCA	TCGA-UY-A9PB-01	Cancer	43.4367
BLCA	TCGA-UY-A9PD-01	Cancer	41.8967
BLCA	TCGA-UY-A9PE-01	Cancer	53.49
BLCA	TCGA-UY-A9PF-01	Cancer	13.4267
BLCA	TCGA-UY-A9PH-01	Cancer	39.47
BLCA	TCGA-XF-A8HB-01	Cancer	88.2667
BLCA	TCGA-XF-A8HC-01	Cancer	91.85
BLCA	TCGA-XF-A8HD-01	Cancer	43.74
BLCA	TCGA-XF-A8HE-01	Cancer	29.2167
BLCA	TCGA-XF-A8HF-01	Cancer	45.1267
BLCA	TCGA-XF-A8HG-01	Cancer	66.9167
BLCA	TCGA-XF-A8HH-01	Cancer	46.6467
BLCA	TCGA-XF-A8HI-01	Cancer	62.3033
BLCA	TCGA-XF-A9SG-01	Cancer	46.77
BLCA	TCGA-XF-A9SH-01	Cancer	46.7333
BLCA	TCGA-XF-A9SI-01	Cancer	25.1567
BLCA	TCGA-XF-A9SJ-01	Cancer	55.3433
BLCA	TCGA-XF-A9SK-01	Cancer	46.4333
BLCA	TCGA-XF-A9SL-01	Cancer	17.5067
BLCA	TCGA-XF-A9SM-01	Cancer	22.9467
BLCA	TCGA-XF-A9SP-01	Cancer	36.84
BLCA	TCGA-XF-A9ST-01	Cancer	83.7733
BLCA	TCGA-XF-A9SU-01	Cancer	38.5033
BLCA	TCGA-XF-A9SV-01	Cancer	63.15
BLCA	TCGA-XF-A9SW-01	Cancer	38.62
BLCA	TCGA-XF-A9SX-01	Cancer	52.9033
BLCA	TCGA-XF-A9SY-01	Cancer	31.0133
BLCA	TCGA-XF-A9SZ-01	Cancer	34.03
BLCA	TCGA-XF-A9T0-01	Cancer	13.0233
BLCA	TCGA-XF-A9T2-01	Cancer	36.3667
BLCA	TCGA-XF-A9T3-01	Cancer	49.4
BLCA	TCGA-XF-A9T4-01	Cancer	64.22
BLCA	TCGA-XF-A9T5-01	Cancer	50.9867
BLCA	TCGA-XF-A9T6-01	Cancer	75.0933
BLCA	TCGA-XF-A9T8-01	Cancer	44.2967
BLCA	TCGA-XF-AAME-01	Cancer	20.5433
BLCA	TCGA-XF-AAMF-01	Cancer	58.64
BLCA	TCGA-XF-AAMG-01	Cancer	65.31
BLCA	TCGA-XF-AAMH-01	Cancer	47.6867
BLCA	TCGA-XF-AAMJ-01	Cancer	41.5633
BLCA	TCGA-XF-AAML-01	Cancer	72.08
BLCA	TCGA-XF-AAMQ-01	Cancer	68.9133
BLCA	TCGA-XF-AAMR-01	Cancer	30.7933
BLCA	TCGA-XF-AAMT-01	Cancer	36.2333
BLCA	TCGA-XF-AAMW-01	Cancer	43.1567
BLCA	TCGA-XF-AAMX-01	Cancer	46.4967
BLCA	TCGA-XF-AAMY-01	Cancer	21.2233
BLCA	TCGA-XF-AAMZ-01	Cancer	37.0433
BLCA	TCGA-XF-AAN0-01	Cancer	46.43
BLCA	TCGA-XF-AAN1-01	Cancer	86.4133
BLCA	TCGA-XF-AAN2-01	Cancer	58.3167
BLCA	TCGA-XF-AAN3-01	Cancer	47.1367
BLCA	TCGA-XF-AAN4-01	Cancer	16.49
BLCA	TCGA-XF-AAN5-01	Cancer	50.24
BLCA	TCGA-XF-AAN7-01	Cancer	83.82
BLCA	TCGA-XF-AAN8-01	Cancer	3.66
BLCA	TCGA-YC-A89H-01	Cancer	48.2233
BLCA	TCGA-YC-A8S6-01	Cancer	19.47
BLCA	TCGA-YC-A9TC-01	Cancer	44.9933
BLCA	TCGA-YF-AA3L-01	Cancer	86.7733
BLCA	TCGA-YF-AA3M-01	Cancer	69.8867
BLCA	TCGA-ZF-A9R0-01	Cancer	57.7
BLCA	TCGA-ZF-A9R1-01	Cancer	47.3033
BLCA	TCGA-ZF-A9R2-01	Cancer	65.7667
BLCA	TCGA-ZF-A9R3-01	Cancer	60.51
BLCA	TCGA-ZF-A9R4-01	Cancer	74.4133
BLCA	TCGA-ZF-A9R5-01	Cancer	75.7833
BLCA	TCGA-ZF-A9R7-01	Cancer	56.8067
BLCA	TCGA-ZF-A9R9-01	Cancer	73.63
BLCA	TCGA-ZF-A9RC-01	Cancer	37.6533
BLCA	TCGA-ZF-A9RD-01	Cancer	52.8667
BLCA	TCGA-ZF-A9RE-01	Cancer	61.09
BLCA	TCGA-ZF-A9RF-01	Cancer	44.87
BLCA	TCGA-ZF-A9RG-01	Cancer	44.42
BLCA	TCGA-ZF-A9RL-01	Cancer	68.2533
BLCA	TCGA-ZF-A9RM-01	Cancer	41
BLCA	TCGA-ZF-A9RN-01	Cancer	71.8933
BLCA	TCGA-ZF-AA4N-01	Cancer	59.97
BLCA	TCGA-ZF-AA4R-01	Cancer	61.47
BLCA	TCGA-ZF-AA4T-01	Cancer	46.1867
BLCA	TCGA-ZF-AA4U-01	Cancer	70.3833
BLCA	TCGA-ZF-AA4V-01	Cancer	57.9467
BLCA	TCGA-ZF-AA4W-01	Cancer	25.9033
BLCA	TCGA-ZF-AA4X-01	Cancer	67.6967
BLCA	TCGA-ZF-AA51-01	Cancer	52.47
BLCA	TCGA-ZF-AA52-01	Cancer	43.74
BLCA	TCGA-ZF-AA53-01	Cancer	37.13
BLCA	TCGA-ZF-AA54-01	Cancer	41.2667
BLCA	TCGA-ZF-AA56-01	Cancer	28.9567
BLCA	TCGA-ZF-AA58-01	Cancer	41.87
BLCA	TCGA-ZF-AA5H-01	Cancer	52.83
BLCA	TCGA-ZF-AA5N-01	Cancer	64.09
BLCA	TCGA-ZF-AA5P-01	Cancer	23.4067
BLCA	TCGA-DK-A1A6-06	Cancer	51.1
BRCA	TCGA-A7-A0CE-11	Normal	7.84333
BRCA	TCGA-A7-A0CH-11	Normal	12.3533
BRCA	TCGA-A7-A0D9-11	Normal	3.18
BRCA	TCGA-A7-A0DB-11	Normal	3.24333
BRCA	TCGA-A7-A0DC-11	Normal	14.9833
BRCA	TCGA-A7-A13E-11	Normal	3.23
BRCA	TCGA-A7-A13F-11	Normal	4.55667
BRCA	TCGA-A7-A13G-11	Normal	3.57667
BRCA	TCGA-AC-A23H-11	Normal	12.0033
BRCA	TCGA-AC-A2FB-11	Normal	5.67667
BRCA	TCGA-AC-A2FF-11	Normal	7.41667
BRCA	TCGA-AC-A2FG-11	Normal	7.81
BRCA	TCGA-AC-A2FM-11	Normal	6.91
BRCA	TCGA-BH-A0AU-11	Normal	5.57667
BRCA	TCGA-BH-A0AY-11	Normal	6.5
BRCA	TCGA-BH-A0AZ-11	Normal	3.32333
BRCA	TCGA-BH-A0B2-11	Normal	4.27333
BRCA	TCGA-BH-A0B3-11	Normal	6.11
BRCA	TCGA-BH-A0B8-11	Normal	3.60667
BRCA	TCGA-BH-A0BA-11	Normal	6.62
BRCA	TCGA-BH-A0BC-11	Normal	3.67333
BRCA	TCGA-BH-A0BF-11	Normal	4.75667
BRCA	TCGA-BH-A0BJ-11	Normal	4.38667
BRCA	TCGA-BH-A0BM-11	Normal	4.44
BRCA	TCGA-BH-A0BS-11	Normal	6.2
BRCA	TCGA-BH-A0BT-11	Normal	12.4833
BRCA	TCGA-BH-A0BV-11	Normal	6.16667
BRCA	TCGA-BH-A0BZ-11	Normal	7.03
BRCA	TCGA-BH-A0C0-11	Normal	8.25667
BRCA	TCGA-BH-A0C3-11	Normal	5.06667
BRCA	TCGA-BH-A0DG-11	Normal	4.68
BRCA	TCGA-BH-A0DH-11	Normal	13.72
BRCA	TCGA-BH-A0DI-11	Normal	3.41
BRCA	TCGA-BH-A0DK-11	Normal	16.6533
BRCA	TCGA-BH-A0DP-11	Normal	28.03
BRCA	TCGA-BH-A0DQ-11	Normal	4.19
BRCA	TCGA-BH-A0DV-11	Normal	6.12
BRCA	TCGA-BH-A0DZ-11	Normal	13.6633
BRCA	TCGA-BH-A0E0-11	Normal	4.91
BRCA	TCGA-BH-A0E1-11	Normal	6.88
BRCA	TCGA-BH-A0H7-11	Normal	12.0733
BRCA	TCGA-BH-A0H9-11	Normal	3.37
BRCA	TCGA-BH-A0HA-11	Normal	4.3
BRCA	TCGA-BH-A0HK-11	Normal	7.49333
BRCA	TCGA-BH-A1EN-11	Normal	11.61
BRCA	TCGA-BH-A1EO-11	Normal	4.82667
BRCA	TCGA-BH-A1ES-11	Normal	4.52333
BRCA	TCGA-BH-A1ET-11	Normal	5.11333
BRCA	TCGA-BH-A1EU-11	Normal	5.09333
BRCA	TCGA-BH-A1EV-11	Normal	5.19
BRCA	TCGA-BH-A1EW-11	Normal	25.9233
BRCA	TCGA-BH-A1EY-11	Normal	11.2833
BRCA	TCGA-BH-A1F0-11	Normal	9.24333
BRCA	TCGA-BH-A1F2-11	Normal	5.11667
BRCA	TCGA-BH-A1F5-11	Normal	25.6833
BRCA	TCGA-BH-A1F6-11	Normal	4.62333
BRCA	TCGA-BH-A1F8-11	Normal	5.85
BRCA	TCGA-BH-A1FB-11	Normal	8.33
BRCA	TCGA-BH-A1FC-11	Normal	12.1367
BRCA	TCGA-BH-A1FD-11	Normal	6.96333
BRCA	TCGA-BH-A1FE-11	Normal	5.05667
BRCA	TCGA-BH-A1FG-11	Normal	4.70667
BRCA	TCGA-BH-A1FH-11	Normal	3.4
BRCA	TCGA-BH-A1FJ-11	Normal	7.59
BRCA	TCGA-BH-A1FM-11	Normal	5.26333
BRCA	TCGA-BH-A1FN-11	Normal	3.56333
BRCA	TCGA-BH-A1FR-11	Normal	7.78667
BRCA	TCGA-BH-A203-11	Normal	8.01
BRCA	TCGA-BH-A204-11	Normal	10.46
BRCA	TCGA-BH-A208-11	Normal	12.9267
BRCA	TCGA-BH-A209-11	Normal	11.44
BRCA	TCGA-E2-A15I-11	Normal	4.18667
BRCA	TCGA-E2-A15K-11	Normal	7.10667
BRCA	TCGA-E2-A1B5-11	Normal	5.61667
BRCA	TCGA-E2-A1BC-11	Normal	4.09667
BRCA	TCGA-E2-A1IF-11	Normal	5.11
BRCA	TCGA-E2-A1II-11	Normal	5.04333
BRCA	TCGA-E2-A1IO-11	Normal	5.92333
BRCA	TCGA-E2-A1L7-11	Normal	13.8267
BRCA	TCGA-E2-A1LB-11	Normal	5.51333
BRCA	TCGA-E2-A1LI-11	Normal	6.84667
BRCA	TCGA-E2-A1LS-11	Normal	9.96333
BRCA	TCGA-E9-A1N4-11	Normal	6.91
BRCA	TCGA-E9-A1N5-11	Normal	3.99
BRCA	TCGA-E9-A1N6-11	Normal	5.04
BRCA	TCGA-E9-A1N8-11	Normal	4.01333
BRCA	TCGA-E9-A1NA-11	Normal	7.15
BRCA	TCGA-E9-A1ND-11	Normal	3.9
BRCA	TCGA-E9-A1NE-11	Normal	3.66333
BRCA	TCGA-E9-A1NF-11	Normal	4.94333
BRCA	TCGA-E9-A1NG-11	Normal	4.38667
BRCA	TCGA-E9-A1R7-11	Normal	4.54667
BRCA	TCGA-E9-A1RB-11	Normal	11.64
BRCA	TCGA-E9-A1RC-11	Normal	9.40333
BRCA	TCGA-E9-A1RD-11	Normal	6.72
BRCA	TCGA-E9-A1RF-11	Normal	10.9
BRCA	TCGA-E9-A1RH-11	Normal	5.43
BRCA	TCGA-E9-A1RI-11	Normal	3.90333
BRCA	TCGA-3C-AAAU-01	Cancer	4.48333
BRCA	TCGA-3C-AALI-01	Cancer	45.8767
BRCA	TCGA-3C-AALJ-01	Cancer	54.5267
BRCA	TCGA-3C-AALK-01	Cancer	46.0033
BRCA	TCGA-4H-AAAK-01	Cancer	45.8433
BRCA	TCGA-5L-AAT0-01	Cancer	44.0767
BRCA	TCGA-5L-AAT1-01	Cancer	46.2267
BRCA	TCGA-5T-A9QA-01	Cancer	81.2533
BRCA	TCGA-A1-A0SB-01	Cancer	2.15333
BRCA	TCGA-A1-A0SE-01	Cancer	43.9333
BRCA	TCGA-A1-A0SF-01	Cancer	55.8267
BRCA	TCGA-A1-A0SG-01	Cancer	12.76
BRCA	TCGA-A1-A0SH-01	Cancer	3.66333
BRCA	TCGA-A1-A0SI-01	Cancer	35.5433
BRCA	TCGA-A1-A0SJ-01	Cancer	66.7833
BRCA	TCGA-A1-A0SK-01	Cancer	2.03667
BRCA	TCGA-A1-A0SM-01	Cancer	51.08
BRCA	TCGA-A1-A0SN-01	Cancer	56.24
BRCA	TCGA-A1-A0SO-01	Cancer	2.46
BRCA	TCGA-A1-A0SP-01	Cancer	7.01
BRCA	TCGA-A1-A0SQ-01	Cancer	39.4333
BRCA	TCGA-A2-A04R-01	Cancer	63.6333
BRCA	TCGA-A2-A0CK-01	Cancer	37.7167
BRCA	TCGA-A2-A0CO-01	Cancer	36.97
BRCA	TCGA-A2-A0CR-01	Cancer	39.2667
BRCA	TCGA-A2-A0CT-01	Cancer	80.2633
BRCA	TCGA-A2-A0EN-01	Cancer	37.0933
BRCA	TCGA-A2-A0EP-01	Cancer	24.12
BRCA	TCGA-A2-A0EU-01	Cancer	19.4133
BRCA	TCGA-A2-A0ST-01	Cancer	8.40333
BRCA	TCGA-A2-A0SU-01	Cancer	36.2433
BRCA	TCGA-A2-A0SV-01	Cancer	28.61
BRCA	TCGA-A2-A0SW-01	Cancer	56.6267
BRCA	TCGA-A2-A0SX-01	Cancer	4.72
BRCA	TCGA-A2-A0SY-01	Cancer	64.1267
BRCA	TCGA-A2-A0T0-01	Cancer	2.66667
BRCA	TCGA-A2-A0T1-01	Cancer	13.5867
BRCA	TCGA-A2-A0T2-01	Cancer	4.25
BRCA	TCGA-A2-A0T4-01	Cancer	53.7733
BRCA	TCGA-A2-A0T5-01	Cancer	33.3833
BRCA	TCGA-A2-A0T6-01	Cancer	46.18
BRCA	TCGA-A2-A0T7-01	Cancer	22.7233
BRCA	TCGA-A2-A0YC-01	Cancer	46.15
BRCA	TCGA-A2-A0YD-01	Cancer	57.3167
BRCA	TCGA-A2-A0YE-01	Cancer	4.29667
BRCA	TCGA-A2-A0YF-01	Cancer	52.4
BRCA	TCGA-A2-A0YG-01	Cancer	71.63
BRCA	TCGA-A2-A0YH-01	Cancer	30.3433
BRCA	TCGA-A2-A0YI-01	Cancer	36.6167
BRCA	TCGA-A2-A0YJ-01	Cancer	2.90667
BRCA	TCGA-A2-A0YK-01	Cancer	54.1067
BRCA	TCGA-A2-A0YL-01	Cancer	35.9167
BRCA	TCGA-A2-A0YM-01	Cancer	53.8633
BRCA	TCGA-A2-A0YT-01	Cancer	69.9767
BRCA	TCGA-A2-A1FV-01	Cancer	77.15
BRCA	TCGA-A2-A1FW-01	Cancer	79.5833
BRCA	TCGA-A2-A1FX-01	Cancer	52.3133
BRCA	TCGA-A2-A1FZ-01	Cancer	49.7033
BRCA	TCGA-A2-A1G0-01	Cancer	19.5233
BRCA	TCGA-A2-A1G1-01	Cancer	24.0767
BRCA	TCGA-A2-A1G4-01	Cancer	66.7967
BRCA	TCGA-A2-A1G6-01	Cancer	9.91667
BRCA	TCGA-A2-A259-01	Cancer	26.34
BRCA	TCGA-A2-A25A-01	Cancer	39.8833
BRCA	TCGA-A2-A25B-01	Cancer	54.4233
BRCA	TCGA-A2-A25C-01	Cancer	53.01
BRCA	TCGA-A2-A25D-01	Cancer	61.92
BRCA	TCGA-A2-A25E-01	Cancer	59.32
BRCA	TCGA-A2-A25F-01	Cancer	20.8133
BRCA	TCGA-A2-A3KC-01	Cancer	51.0733
BRCA	TCGA-A2-A3KD-01	Cancer	38.12
BRCA	TCGA-A2-A3XS-01	Cancer	29.9267
BRCA	TCGA-A2-A3XT-01	Cancer	5.19
BRCA	TCGA-A2-A3XU-01	Cancer	3.11
BRCA	TCGA-A2-A3XV-01	Cancer	63.2733
BRCA	TCGA-A2-A3XW-01	Cancer	8.47333
BRCA	TCGA-A2-A3XX-01	Cancer	3.70333
BRCA	TCGA-A2-A3XY-01	Cancer	5.30333
BRCA	TCGA-A2-A3XZ-01	Cancer	47.8667
BRCA	TCGA-A2-A3Y0-01	Cancer	3.71667
BRCA	TCGA-A2-A4RW-01	Cancer	39.8067
BRCA	TCGA-A2-A4RX-01	Cancer	10.6033
BRCA	TCGA-A2-A4RY-01	Cancer	31.9933
BRCA	TCGA-A2-A4S0-01	Cancer	23.6567
BRCA	TCGA-A2-A4S1-01	Cancer	50.0567
BRCA	TCGA-A2-A4S2-01	Cancer	42.25
BRCA	TCGA-A2-A4S3-01	Cancer	5.7
BRCA	TCGA-A7-A0D9-01	Cancer	7.16667
BRCA	TCGA-A7-A0DC-01	Cancer	47.6633
BRCA	TCGA-A7-A13D-01	Cancer	3.55333
BRCA	TCGA-A7-A13E-01	Cancer	23.6833
BRCA	TCGA-A7-A13F-01	Cancer	68.1667
BRCA	TCGA-A7-A13G-01	Cancer	27.845
BRCA	TCGA-A7-A13H-01	Cancer	33.15
BRCA	TCGA-A7-A26E-01	Cancer	38.6433
BRCA	TCGA-A7-A26F-01	Cancer	64.71
BRCA	TCGA-A7-A26G-01	Cancer	6.14
BRCA	TCGA-A7-A26H-01	Cancer	56.48
BRCA	TCGA-A7-A26I-01	Cancer	3.79667
BRCA	TCGA-A7-A26J-01	Cancer	52.5389
BRCA	TCGA-A7-A2KD-01	Cancer	3.56667
BRCA	TCGA-A7-A3IY-01	Cancer	12.9967
BRCA	TCGA-A7-A3IZ-01	Cancer	63.25
BRCA	TCGA-A7-A3J0-01	Cancer	19.61
BRCA	TCGA-A7-A3J1-01	Cancer	42.65
BRCA	TCGA-A7-A3RF-01	Cancer	32.27
BRCA	TCGA-A7-A425-01	Cancer	42.5367
BRCA	TCGA-A7-A426-01	Cancer	35.1167
BRCA	TCGA-A7-A4SA-01	Cancer	10.3333
BRCA	TCGA-A7-A4SB-01	Cancer	35.28
BRCA	TCGA-A7-A4SC-01	Cancer	50.61
BRCA	TCGA-A7-A4SD-01	Cancer	6.08333
BRCA	TCGA-A7-A4SE-01	Cancer	4.87
BRCA	TCGA-A7-A4SF-01	Cancer	75.84
BRCA	TCGA-A7-A5ZV-01	Cancer	25.8167
BRCA	TCGA-A7-A5ZW-01	Cancer	35.41
BRCA	TCGA-A7-A5ZX-01	Cancer	24.5433
BRCA	TCGA-A7-A6VV-01	Cancer	15.2267
BRCA	TCGA-A7-A6VW-01	Cancer	11.2767
BRCA	TCGA-A7-A6VX-01	Cancer	72.8667
BRCA	TCGA-A7-A6VY-01	Cancer	23.31
BRCA	TCGA-A8-A075-01	Cancer	52.5133
BRCA	TCGA-A8-A08O-01	Cancer	40.7133
BRCA	TCGA-A8-A0A6-01	Cancer	52.3233
BRCA	TCGA-A8-A0AD-01	Cancer	54.3967
BRCA	TCGA-AC-A23C-01	Cancer	45.6533
BRCA	TCGA-AC-A23E-01	Cancer	53.58
BRCA	TCGA-AC-A23G-01	Cancer	33.0233
BRCA	TCGA-AC-A23H-01	Cancer	73.0033
BRCA	TCGA-AC-A2B8-01	Cancer	53.0133
BRCA	TCGA-AC-A2BK-01	Cancer	13.2033
BRCA	TCGA-AC-A2BM-01	Cancer	44.5533
BRCA	TCGA-AC-A2FB-01	Cancer	31.9767
BRCA	TCGA-AC-A2FE-01	Cancer	41.7133
BRCA	TCGA-AC-A2FF-01	Cancer	14.5367
BRCA	TCGA-AC-A2FG-01	Cancer	33.7467
BRCA	TCGA-AC-A2FK-01	Cancer	6.43333
BRCA	TCGA-AC-A2FM-01	Cancer	74.52
BRCA	TCGA-AC-A2FO-01	Cancer	44.9033
BRCA	TCGA-AC-A2QH-01	Cancer	87.4267
BRCA	TCGA-AC-A2QI-01	Cancer	34.9533
BRCA	TCGA-AC-A2QJ-01	Cancer	18.6467
BRCA	TCGA-AC-A3BB-01	Cancer	38.19
BRCA	TCGA-AC-A3EH-01	Cancer	70.4967
BRCA	TCGA-AC-A3HN-01	Cancer	14.96
BRCA	TCGA-AC-A3OD-01	Cancer	52.9567
BRCA	TCGA-AC-A3QP-01	Cancer	18.9233
BRCA	TCGA-AC-A3QQ-01	Cancer	38.36
BRCA	TCGA-AC-A3TM-01	Cancer	56.91
BRCA	TCGA-AC-A3TN-01	Cancer	51.0867
BRCA	TCGA-AC-A3W5-01	Cancer	16.7167
BRCA	TCGA-AC-A3W6-01	Cancer	31.6867
BRCA	TCGA-AC-A3W7-01	Cancer	59.9667
BRCA	TCGA-AC-A3YI-01	Cancer	36.6
BRCA	TCGA-AC-A3YJ-01	Cancer	34.0067
BRCA	TCGA-AC-A4ZE-01	Cancer	74.3267
BRCA	TCGA-AC-A5EH-01	Cancer	13.54
BRCA	TCGA-AC-A5XS-01	Cancer	57.9267
BRCA	TCGA-AC-A5XU-01	Cancer	68.41
BRCA	TCGA-AC-A62V-01	Cancer	70.29
BRCA	TCGA-AC-A62X-01	Cancer	70.7133
BRCA	TCGA-AC-A62Y-01	Cancer	29.84
BRCA	TCGA-AC-A6IV-01	Cancer	35.79
BRCA	TCGA-AC-A6IW-01	Cancer	13.2533
BRCA	TCGA-AC-A6IX-01	Cancer	51.53
BRCA	TCGA-AC-A6NO-01	Cancer	24.4633
BRCA	TCGA-AC-A7VB-01	Cancer	81.45
BRCA	TCGA-AC-A7VC-01	Cancer	56.52
BRCA	TCGA-AC-A8OP-01	Cancer	58.5567
BRCA	TCGA-AC-A8OQ-01	Cancer	10.4267
BRCA	TCGA-AC-A8OR-01	Cancer	5.64667
BRCA	TCGA-AC-A8OS-01	Cancer	51.6333
BRCA	TCGA-AN-A0XL-01	Cancer	58.7433
BRCA	TCGA-AN-A0XN-01	Cancer	56.88
BRCA	TCGA-AN-A0XO-01	Cancer	51.0967
BRCA	TCGA-AN-A0XP-01	Cancer	66.08
BRCA	TCGA-AN-A0XR-01	Cancer	70.3933
BRCA	TCGA-AN-A0XS-01	Cancer	11
BRCA	TCGA-AN-A0XT-01	Cancer	43.18
BRCA	TCGA-AN-A0XU-01	Cancer	3.46667
BRCA	TCGA-AN-A0XV-01	Cancer	52.2733
BRCA	TCGA-AN-A0XW-01	Cancer	12.1567
BRCA	TCGA-AO-A03L-01	Cancer	52.2167
BRCA	TCGA-AO-A03M-01	Cancer	10.6467
BRCA	TCGA-AO-A03N-01	Cancer	27.0533
BRCA	TCGA-AO-A03U-01	Cancer	4.99
BRCA	TCGA-AO-A0JA-01	Cancer	61.59
BRCA	TCGA-AO-A0JB-01	Cancer	33.7
BRCA	TCGA-AO-A0JC-01	Cancer	14.7133
BRCA	TCGA-AO-A0JD-01	Cancer	36.43
BRCA	TCGA-AO-A0JE-01	Cancer	26.28
BRCA	TCGA-AO-A0JF-01	Cancer	28.4633
BRCA	TCGA-AO-A0JG-01	Cancer	58.6833
BRCA	TCGA-AO-A0JI-01	Cancer	80.4833
BRCA	TCGA-AO-A0JJ-01	Cancer	26.8
BRCA	TCGA-AO-A0JL-01	Cancer	2.96667
BRCA	TCGA-AO-A0JM-01	Cancer	70.6767
BRCA	TCGA-AO-A124-01	Cancer	2.17667
BRCA	TCGA-AO-A125-01	Cancer	53.41
BRCA	TCGA-AO-A126-01	Cancer	52.6567
BRCA	TCGA-AO-A128-01	Cancer	6.68333
BRCA	TCGA-AO-A129-01	Cancer	3.91333
BRCA	TCGA-AO-A12B-01	Cancer	55.5333
BRCA	TCGA-AO-A12C-01	Cancer	60.3133
BRCA	TCGA-AO-A12E-01	Cancer	59.7867
BRCA	TCGA-AO-A12G-01	Cancer	67.22
BRCA	TCGA-AO-A1KO-01	Cancer	8.08
BRCA	TCGA-AO-A1KP-01	Cancer	50.0167
BRCA	TCGA-AO-A1KQ-01	Cancer	30.28
BRCA	TCGA-AO-A1KR-01	Cancer	19.6533
BRCA	TCGA-AO-A1KS-01	Cancer	51.0367
BRCA	TCGA-AO-A1KT-01	Cancer	67.85
BRCA	TCGA-AQ-A04H-01	Cancer	79.1133
BRCA	TCGA-AQ-A04L-01	Cancer	80.43
BRCA	TCGA-AQ-A0Y5-01	Cancer	45.2333
BRCA	TCGA-AQ-A1H2-01	Cancer	67.58
BRCA	TCGA-AQ-A1H3-01	Cancer	49.0067
BRCA	TCGA-AQ-A54N-01	Cancer	4.61667
BRCA	TCGA-AQ-A54O-01	Cancer	10.23
BRCA	TCGA-AQ-A7U7-01	Cancer	30.91
BRCA	TCGA-AR-A0TP-01	Cancer	2.35667
BRCA	TCGA-AR-A0TQ-01	Cancer	55.0833
BRCA	TCGA-AR-A0TR-01	Cancer	16.51
BRCA	TCGA-AR-A0TT-01	Cancer	47.6667
BRCA	TCGA-AR-A0TU-01	Cancer	23.3767
BRCA	TCGA-AR-A0TV-01	Cancer	63.65
BRCA	TCGA-AR-A0TW-01	Cancer	56.1867
BRCA	TCGA-AR-A0TX-01	Cancer	5.99333
BRCA	TCGA-AR-A0TZ-01	Cancer	76.66
BRCA	TCGA-AR-A0U0-01	Cancer	45.89
BRCA	TCGA-AR-A0U2-01	Cancer	46.08
BRCA	TCGA-AR-A0U3-01	Cancer	78.3233
BRCA	TCGA-AR-A0U4-01	Cancer	17.8233
BRCA	TCGA-AR-A1AI-01	Cancer	7.56
BRCA	TCGA-AR-A1AJ-01	Cancer	6.84333
BRCA	TCGA-AR-A1AK-01	Cancer	55.54
BRCA	TCGA-AR-A1AL-01	Cancer	31.7633
BRCA	TCGA-AR-A1AM-01	Cancer	17.1367
BRCA	TCGA-AR-A1AN-01	Cancer	14.4733
BRCA	TCGA-AR-A1AO-01	Cancer	4.10333
BRCA	TCGA-AR-A1AP-01	Cancer	71.2767
BRCA	TCGA-AR-A1AQ-01	Cancer	7.58
BRCA	TCGA-AR-A1AR-01	Cancer	49.97
BRCA	TCGA-AR-A1AS-01	Cancer	66.04
BRCA	TCGA-AR-A1AT-01	Cancer	49.5433
BRCA	TCGA-AR-A1AU-01	Cancer	8.68333
BRCA	TCGA-AR-A1AV-01	Cancer	81.46
BRCA	TCGA-AR-A1AW-01	Cancer	42.71
BRCA	TCGA-AR-A1AX-01	Cancer	13.54
BRCA	TCGA-AR-A1AY-01	Cancer	26.7067
BRCA	TCGA-AR-A24H-01	Cancer	79.4233
BRCA	TCGA-AR-A24K-01	Cancer	28.8633
BRCA	TCGA-AR-A24L-01	Cancer	47.97
BRCA	TCGA-AR-A24M-01	Cancer	65.78
BRCA	TCGA-AR-A24N-01	Cancer	63.97
BRCA	TCGA-AR-A24O-01	Cancer	32.35
BRCA	TCGA-AR-A24P-01	Cancer	52.9367
BRCA	TCGA-AR-A24Q-01	Cancer	5.81
BRCA	TCGA-AR-A24R-01	Cancer	55.7
BRCA	TCGA-AR-A24S-01	Cancer	4.49333
BRCA	TCGA-AR-A24T-01	Cancer	51.7167
BRCA	TCGA-AR-A24U-01	Cancer	38.28
BRCA	TCGA-AR-A24V-01	Cancer	42.31
BRCA	TCGA-AR-A24W-01	Cancer	26.3033
BRCA	TCGA-AR-A24X-01	Cancer	61.2667
BRCA	TCGA-AR-A24Z-01	Cancer	33.3667
BRCA	TCGA-AR-A250-01	Cancer	63.5933
BRCA	TCGA-AR-A251-01	Cancer	3.63
BRCA	TCGA-AR-A252-01	Cancer	33.0967
BRCA	TCGA-AR-A254-01	Cancer	41.1133
BRCA	TCGA-AR-A255-01	Cancer	59.6133
BRCA	TCGA-AR-A256-01	Cancer	2.96667
BRCA	TCGA-AR-A2LE-01	Cancer	56.4867
BRCA	TCGA-AR-A2LH-01	Cancer	22.2133
BRCA	TCGA-AR-A2LJ-01	Cancer	17.1367
BRCA	TCGA-AR-A2LK-01	Cancer	56.2267
BRCA	TCGA-AR-A2LL-01	Cancer	53.0633
BRCA	TCGA-AR-A2LM-01	Cancer	31.3833
BRCA	TCGA-AR-A2LN-01	Cancer	29.5833
BRCA	TCGA-AR-A2LO-01	Cancer	31.7333
BRCA	TCGA-AR-A2LQ-01	Cancer	27.6367
BRCA	TCGA-AR-A2LR-01	Cancer	9.70667
BRCA	TCGA-AR-A5QN-01	Cancer	57.58
BRCA	TCGA-AR-A5QP-01	Cancer	40.2733
BRCA	TCGA-AR-A5QQ-01	Cancer	38.8733
BRCA	TCGA-B6-A0I1-01	Cancer	3.45667
BRCA	TCGA-B6-A0IK-01	Cancer	46.8133
BRCA	TCGA-B6-A0RE-01	Cancer	3.23333
BRCA	TCGA-B6-A0RG-01	Cancer	33.6667
BRCA	TCGA-B6-A0RI-01	Cancer	27.1533
BRCA	TCGA-B6-A0RL-01	Cancer	85.39
BRCA	TCGA-B6-A0RM-01	Cancer	46.1667
BRCA	TCGA-B6-A0RN-01	Cancer	72.0567
BRCA	TCGA-B6-A0RO-01	Cancer	52.22
BRCA	TCGA-B6-A0RP-01	Cancer	52.91
BRCA	TCGA-B6-A0RS-01	Cancer	23.8567
BRCA	TCGA-B6-A0RT-01	Cancer	19.73
BRCA	TCGA-B6-A0RU-01	Cancer	14.4833
BRCA	TCGA-B6-A0RV-01	Cancer	47.7133
BRCA	TCGA-B6-A0WT-01	Cancer	42.8467
BRCA	TCGA-B6-A0WV-01	Cancer	71.7467
BRCA	TCGA-B6-A0WW-01	Cancer	54.55
BRCA	TCGA-B6-A0WX-01	Cancer	4.02333
BRCA	TCGA-B6-A0WY-01	Cancer	29.5333
BRCA	TCGA-B6-A0WZ-01	Cancer	57.0533
BRCA	TCGA-B6-A0X1-01	Cancer	3.10667
BRCA	TCGA-B6-A0X4-01	Cancer	12.83
BRCA	TCGA-B6-A0X5-01	Cancer	40.7333
BRCA	TCGA-B6-A0X7-01	Cancer	41.3233
BRCA	TCGA-B6-A1KC-01	Cancer	41.3567
BRCA	TCGA-B6-A1KF-01	Cancer	9.91667
BRCA	TCGA-B6-A1KI-01	Cancer	38.61
BRCA	TCGA-B6-A1KN-01	Cancer	57.8267
BRCA	TCGA-B6-A2IU-01	Cancer	33.73
BRCA	TCGA-B6-A3ZX-01	Cancer	7.83
BRCA	TCGA-B6-A400-01	Cancer	3.22667
BRCA	TCGA-B6-A401-01	Cancer	25.71
BRCA	TCGA-B6-A402-01	Cancer	2.35333
BRCA	TCGA-B6-A408-01	Cancer	48.0867
BRCA	TCGA-B6-A409-01	Cancer	4.60667
BRCA	TCGA-B6-A40B-01	Cancer	53.98
BRCA	TCGA-B6-A40C-01	Cancer	65.6567
BRCA	TCGA-BH-A0AU-01	Cancer	5.23667
BRCA	TCGA-BH-A0AW-01	Cancer	44.3967
BRCA	TCGA-BH-A0AZ-01	Cancer	35.09
BRCA	TCGA-BH-A0B2-01	Cancer	49.1867
BRCA	TCGA-BH-A0B3-01	Cancer	5.05
BRCA	TCGA-BH-A0B5-01	Cancer	37.16
BRCA	TCGA-BH-A0B6-01	Cancer	43.35
BRCA	TCGA-BH-A0B8-01	Cancer	68.2867
BRCA	TCGA-BH-A0B9-01	Cancer	4.21667
BRCA	TCGA-BH-A0BA-01	Cancer	50.96
BRCA	TCGA-BH-A0BC-01	Cancer	20.69
BRCA	TCGA-BH-A0BF-01	Cancer	18.2667
BRCA	TCGA-BH-A0BJ-01	Cancer	15.7
BRCA	TCGA-BH-A0BM-01	Cancer	47.3567
BRCA	TCGA-BH-A0BS-01	Cancer	29.5733
BRCA	TCGA-BH-A0BT-01	Cancer	18.6167
BRCA	TCGA-BH-A0BZ-01	Cancer	51.5133
BRCA	TCGA-BH-A0C0-01	Cancer	49.44
BRCA	TCGA-BH-A0C3-01	Cancer	16.79
BRCA	TCGA-BH-A0DD-01	Cancer	61.7033
BRCA	TCGA-BH-A0DG-01	Cancer	42.7133
BRCA	TCGA-BH-A0DH-01	Cancer	77.6833
BRCA	TCGA-BH-A0DI-01	Cancer	45.4333
BRCA	TCGA-BH-A0DK-01	Cancer	59.33
BRCA	TCGA-BH-A0DP-01	Cancer	31.1433
BRCA	TCGA-BH-A0DQ-01	Cancer	47.2367
BRCA	TCGA-BH-A0DS-01	Cancer	72.8867
BRCA	TCGA-BH-A0DV-01	Cancer	35.5133
BRCA	TCGA-BH-A0E0-01	Cancer	3.49
BRCA	TCGA-BH-A0E1-01	Cancer	42.66
BRCA	TCGA-BH-A0E2-01	Cancer	75.06
BRCA	TCGA-BH-A0GY-01	Cancer	35.1033
BRCA	TCGA-BH-A0GZ-01	Cancer	52.2333
BRCA	TCGA-BH-A0H0-01	Cancer	24.18
BRCA	TCGA-BH-A0H3-01	Cancer	32.01
BRCA	TCGA-BH-A0H6-01	Cancer	4.61333
BRCA	TCGA-BH-A0H7-01	Cancer	52.7333
BRCA	TCGA-BH-A0H9-01	Cancer	3.02667
BRCA	TCGA-BH-A0HA-01	Cancer	44.4233
BRCA	TCGA-BH-A0HB-01	Cancer	66.3633
BRCA	TCGA-BH-A0HF-01	Cancer	24.2967
BRCA	TCGA-BH-A0HI-01	Cancer	37.8767
BRCA	TCGA-BH-A0HK-01	Cancer	76.61
BRCA	TCGA-BH-A0HN-01	Cancer	79.79
BRCA	TCGA-BH-A0HP-01	Cancer	46.33
BRCA	TCGA-BH-A0HX-01	Cancer	12.73
BRCA	TCGA-BH-A0HY-01	Cancer	77.2567
BRCA	TCGA-BH-A0RX-01	Cancer	9.89
BRCA	TCGA-BH-A0W3-01	Cancer	44.74
BRCA	TCGA-BH-A0W4-01	Cancer	24.3233
BRCA	TCGA-BH-A0W5-01	Cancer	31.17
BRCA	TCGA-BH-A0WA-01	Cancer	67.9767
BRCA	TCGA-BH-A1EN-01	Cancer	70.3467
BRCA	TCGA-BH-A1EO-01	Cancer	65.6633
BRCA	TCGA-BH-A1ES-01	Cancer	37.24
BRCA	TCGA-BH-A1ET-01	Cancer	42.0067
BRCA	TCGA-BH-A1EU-01	Cancer	22.9033
BRCA	TCGA-BH-A1EV-01	Cancer	67.0167
BRCA	TCGA-BH-A1EW-01	Cancer	42.2133
BRCA	TCGA-BH-A1EX-01	Cancer	42.0467
BRCA	TCGA-BH-A1EY-01	Cancer	43.55
BRCA	TCGA-BH-A1F0-01	Cancer	8.99333
BRCA	TCGA-BH-A1F2-01	Cancer	57.2533
BRCA	TCGA-BH-A1F5-01	Cancer	33.5433
BRCA	TCGA-BH-A1F6-01	Cancer	21.2967
BRCA	TCGA-BH-A1F8-01	Cancer	27.76
BRCA	TCGA-BH-A1FB-01	Cancer	27.73
BRCA	TCGA-BH-A1FC-01	Cancer	20.74
BRCA	TCGA-BH-A1FD-01	Cancer	57.14
BRCA	TCGA-BH-A1FE-01	Cancer	33.15
BRCA	TCGA-BH-A1FG-01	Cancer	45.5733
BRCA	TCGA-BH-A1FH-01	Cancer	14.6033
BRCA	TCGA-BH-A1FJ-01	Cancer	53.44
BRCA	TCGA-BH-A1FL-01	Cancer	57.0433
BRCA	TCGA-BH-A1FM-01	Cancer	45.6467
BRCA	TCGA-BH-A1FN-01	Cancer	17.5567
BRCA	TCGA-BH-A1FR-01	Cancer	18.8367
BRCA	TCGA-BH-A1FU-01	Cancer	10.62
BRCA	TCGA-BH-A201-01	Cancer	22.0667
BRCA	TCGA-BH-A202-01	Cancer	50.4667
BRCA	TCGA-BH-A203-01	Cancer	53.0967
BRCA	TCGA-BH-A204-01	Cancer	78.5
BRCA	TCGA-BH-A208-01	Cancer	3.82
BRCA	TCGA-BH-A209-01	Cancer	38.0867
BRCA	TCGA-BH-A28O-01	Cancer	18.5967
BRCA	TCGA-BH-A28Q-01	Cancer	47.68
BRCA	TCGA-BH-A2L8-01	Cancer	34.5
BRCA	TCGA-BH-A42T-01	Cancer	48.8733
BRCA	TCGA-BH-A42U-01	Cancer	29.2333
BRCA	TCGA-BH-A42V-01	Cancer	32.5067
BRCA	TCGA-BH-A6R8-01	Cancer	38.3033
BRCA	TCGA-BH-A6R9-01	Cancer	40.19
BRCA	TCGA-BH-A8FY-01	Cancer	50.06
BRCA	TCGA-BH-A8FZ-01	Cancer	35.2767
BRCA	TCGA-BH-A8G0-01	Cancer	42.4767
BRCA	TCGA-BH-AB28-01	Cancer	52.1433
BRCA	TCGA-C8-A1HE-01	Cancer	66.6267
BRCA	TCGA-C8-A1HF-01	Cancer	59.1467
BRCA	TCGA-C8-A1HG-01	Cancer	5.28
BRCA	TCGA-C8-A1HI-01	Cancer	36.8967
BRCA	TCGA-C8-A1HJ-01	Cancer	3.53667
BRCA	TCGA-C8-A1HK-01	Cancer	64.0433
BRCA	TCGA-C8-A1HL-01	Cancer	78.56
BRCA	TCGA-C8-A1HM-01	Cancer	61.44
BRCA	TCGA-C8-A1HN-01	Cancer	67.85
BRCA	TCGA-C8-A1HO-01	Cancer	70.4433
BRCA	TCGA-C8-A26V-01	Cancer	28.1133
BRCA	TCGA-C8-A26W-01	Cancer	9.93
BRCA	TCGA-C8-A26X-01	Cancer	48.98
BRCA	TCGA-C8-A26Y-01	Cancer	6.61667
BRCA	TCGA-C8-A26Z-01	Cancer	19.31
BRCA	TCGA-C8-A273-01	Cancer	24.2967
BRCA	TCGA-C8-A274-01	Cancer	76.7
BRCA	TCGA-C8-A275-01	Cancer	56.3133
BRCA	TCGA-C8-A278-01	Cancer	41.9467
BRCA	TCGA-C8-A27A-01	Cancer	74.8867
BRCA	TCGA-C8-A27B-01	Cancer	4.98333
BRCA	TCGA-C8-A3M7-01	Cancer	51.25
BRCA	TCGA-C8-A3M8-01	Cancer	60.8267
BRCA	TCGA-C8-A8HP-01	Cancer	16.3267
BRCA	TCGA-C8-A8HQ-01	Cancer	61.3667
BRCA	TCGA-C8-A8HR-01	Cancer	25.5267
BRCA	TCGA-C8-A9FZ-01	Cancer	78.5667
BRCA	TCGA-D8-A1J8-01	Cancer	64.12
BRCA	TCGA-D8-A1J9-01	Cancer	58.95
BRCA	TCGA-D8-A1JA-01	Cancer	5.03333
BRCA	TCGA-D8-A1JB-01	Cancer	17.9033
BRCA	TCGA-D8-A1JC-01	Cancer	55.2233
BRCA	TCGA-D8-A1JD-01	Cancer	45.6867
BRCA	TCGA-D8-A1JE-01	Cancer	49.29
BRCA	TCGA-D8-A1JF-01	Cancer	62.2867
BRCA	TCGA-D8-A1JG-01	Cancer	45.62
BRCA	TCGA-D8-A1JH-01	Cancer	23.6633
BRCA	TCGA-D8-A1JI-01	Cancer	56.8267
BRCA	TCGA-D8-A1JJ-01	Cancer	40.3233
BRCA	TCGA-D8-A1JK-01	Cancer	39.8667
BRCA	TCGA-D8-A1JL-01	Cancer	12.3433
BRCA	TCGA-D8-A1JM-01	Cancer	24.7967
BRCA	TCGA-D8-A1JN-01	Cancer	43.5233
BRCA	TCGA-D8-A1JP-01	Cancer	48.7467
BRCA	TCGA-D8-A1JS-01	Cancer	50.25
BRCA	TCGA-D8-A1JT-01	Cancer	39.3367
BRCA	TCGA-D8-A1JU-01	Cancer	38.0167
BRCA	TCGA-D8-A1X5-01	Cancer	34.7933
BRCA	TCGA-D8-A1X6-01	Cancer	33.93
BRCA	TCGA-D8-A1X7-01	Cancer	46.0467
BRCA	TCGA-D8-A1X8-01	Cancer	42.68
BRCA	TCGA-D8-A1X9-01	Cancer	68.3967
BRCA	TCGA-D8-A1XA-01	Cancer	45.83
BRCA	TCGA-D8-A1XB-01	Cancer	34.57
BRCA	TCGA-D8-A1XC-01	Cancer	50.4967
BRCA	TCGA-D8-A1XD-01	Cancer	44.3567
BRCA	TCGA-D8-A1XF-01	Cancer	78.0933
BRCA	TCGA-D8-A1XG-01	Cancer	39.8267
BRCA	TCGA-D8-A1XJ-01	Cancer	68.8767
BRCA	TCGA-D8-A1XK-01	Cancer	5.22
BRCA	TCGA-D8-A1XL-01	Cancer	35.4567
BRCA	TCGA-D8-A1XM-01	Cancer	36.3833
BRCA	TCGA-D8-A1XO-01	Cancer	29.2433
BRCA	TCGA-D8-A1XQ-01	Cancer	10.1467
BRCA	TCGA-D8-A1XR-01	Cancer	25.99
BRCA	TCGA-D8-A1XS-01	Cancer	37.28
BRCA	TCGA-D8-A1XT-01	Cancer	48.2233
BRCA	TCGA-D8-A1XU-01	Cancer	33.4133
BRCA	TCGA-D8-A1XV-01	Cancer	77.9167
BRCA	TCGA-D8-A1XW-01	Cancer	2.97667
BRCA	TCGA-D8-A1XY-01	Cancer	32.3833
BRCA	TCGA-D8-A1XZ-01	Cancer	72
BRCA	TCGA-D8-A1Y0-01	Cancer	31.6833
BRCA	TCGA-D8-A1Y1-01	Cancer	43.7
BRCA	TCGA-D8-A1Y2-01	Cancer	11.3867
BRCA	TCGA-D8-A1Y3-01	Cancer	68.1967
BRCA	TCGA-D8-A27E-01	Cancer	11.1733
BRCA	TCGA-D8-A27F-01	Cancer	2.96
BRCA	TCGA-D8-A27G-01	Cancer	57.94
BRCA	TCGA-D8-A27H-01	Cancer	3.26
BRCA	TCGA-D8-A27I-01	Cancer	19.0033
BRCA	TCGA-D8-A27K-01	Cancer	59.0933
BRCA	TCGA-D8-A27L-01	Cancer	22.9467
BRCA	TCGA-D8-A27M-01	Cancer	8.18
BRCA	TCGA-D8-A27N-01	Cancer	51.86
BRCA	TCGA-D8-A27P-01	Cancer	22.5267
BRCA	TCGA-D8-A27R-01	Cancer	12.7367
BRCA	TCGA-D8-A27T-01	Cancer	58.54
BRCA	TCGA-D8-A27V-01	Cancer	51.5233
BRCA	TCGA-D8-A27W-01	Cancer	58.3433
BRCA	TCGA-D8-A3Z5-01	Cancer	36.2067
BRCA	TCGA-D8-A3Z6-01	Cancer	48.0133
BRCA	TCGA-D8-A4Z1-01	Cancer	23.84
BRCA	TCGA-D8-A73U-01	Cancer	33.6967
BRCA	TCGA-D8-A73W-01	Cancer	52.1633
BRCA	TCGA-D8-A73X-01	Cancer	53.1367
BRCA	TCGA-E2-A105-01	Cancer	85.05
BRCA	TCGA-E2-A106-01	Cancer	55.3033
BRCA	TCGA-E2-A107-01	Cancer	60.51
BRCA	TCGA-E2-A108-01	Cancer	6.51333
BRCA	TCGA-E2-A109-01	Cancer	81.0233
BRCA	TCGA-E2-A10B-01	Cancer	28.1633
BRCA	TCGA-E2-A10C-01	Cancer	70.5667
BRCA	TCGA-E2-A10E-01	Cancer	69.23
BRCA	TCGA-E2-A10F-01	Cancer	59.9233
BRCA	TCGA-E2-A14N-01	Cancer	12.14
BRCA	TCGA-E2-A14U-01	Cancer	17.0133
BRCA	TCGA-E2-A15I-01	Cancer	32.01
BRCA	TCGA-E2-A15J-01	Cancer	82.6567
BRCA	TCGA-E2-A15K-01	Cancer	66.2567
BRCA	TCGA-E2-A1AZ-01	Cancer	5.14333
BRCA	TCGA-E2-A1B0-01	Cancer	21.7933
BRCA	TCGA-E2-A1B1-01	Cancer	10.9233
BRCA	TCGA-E2-A1B4-01	Cancer	46.2167
BRCA	TCGA-E2-A1B5-01	Cancer	34.4967
BRCA	TCGA-E2-A1B6-01	Cancer	6.86333
BRCA	TCGA-E2-A1BC-01	Cancer	51.94
BRCA	TCGA-E2-A1BD-01	Cancer	63.9333
BRCA	TCGA-E2-A1IE-01	Cancer	51.7733
BRCA	TCGA-E2-A1IF-01	Cancer	11.58
BRCA	TCGA-E2-A1IG-01	Cancer	55.5533
BRCA	TCGA-E2-A1IH-01	Cancer	44.2033
BRCA	TCGA-E2-A1II-01	Cancer	5.71667
BRCA	TCGA-E2-A1IJ-01	Cancer	35.3733
BRCA	TCGA-E2-A1IK-01	Cancer	4.89667
BRCA	TCGA-E2-A1IL-01	Cancer	36.6833
BRCA	TCGA-E2-A1IN-01	Cancer	29.3933
BRCA	TCGA-E2-A1IO-01	Cancer	19.0067
BRCA	TCGA-E2-A1IP-01	Cancer	6.58
BRCA	TCGA-E2-A1IU-01	Cancer	26.95
BRCA	TCGA-E2-A1L6-01	Cancer	27.79
BRCA	TCGA-E2-A1L7-01	Cancer	62.3133
BRCA	TCGA-E2-A1L8-01	Cancer	54.4667
BRCA	TCGA-E2-A1L9-01	Cancer	15.0267
BRCA	TCGA-E2-A1LA-01	Cancer	47.0233
BRCA	TCGA-E2-A1LB-01	Cancer	49.6867
BRCA	TCGA-E2-A1LE-01	Cancer	42.5733
BRCA	TCGA-E2-A1LG-01	Cancer	2.84333
BRCA	TCGA-E2-A1LH-01	Cancer	6.41333
BRCA	TCGA-E2-A1LI-01	Cancer	12.6733
BRCA	TCGA-E2-A1LK-01	Cancer	75.3133
BRCA	TCGA-E2-A1LL-01	Cancer	56.4567
BRCA	TCGA-E2-A1LS-01	Cancer	6.48333
BRCA	TCGA-E2-A2P5-01	Cancer	65.8767
BRCA	TCGA-E2-A2P6-01	Cancer	52.44
BRCA	TCGA-E2-A3DX-01	Cancer	23.98
BRCA	TCGA-E2-A56Z-01	Cancer	30.0533
BRCA	TCGA-E2-A570-01	Cancer	22.32
BRCA	TCGA-E2-A572-01	Cancer	48.2667
BRCA	TCGA-E2-A573-01	Cancer	4.81
BRCA	TCGA-E2-A574-01	Cancer	25.7933
BRCA	TCGA-E2-A576-01	Cancer	68.13
BRCA	TCGA-E2-A9RU-01	Cancer	68.2767
BRCA	TCGA-E9-A1N3-01	Cancer	8.49333
BRCA	TCGA-E9-A1N4-01	Cancer	24.86
BRCA	TCGA-E9-A1N5-01	Cancer	44.48
BRCA	TCGA-E9-A1N6-01	Cancer	6.46667
BRCA	TCGA-E9-A1N8-01	Cancer	2.97667
BRCA	TCGA-E9-A1N9-01	Cancer	12.8233
BRCA	TCGA-E9-A1NA-01	Cancer	66.5833
BRCA	TCGA-E9-A1NC-01	Cancer	9.69667
BRCA	TCGA-E9-A1ND-01	Cancer	6.96
BRCA	TCGA-E9-A1NE-01	Cancer	13.81
BRCA	TCGA-E9-A1NF-01	Cancer	58.2867
BRCA	TCGA-E9-A1NG-01	Cancer	30.67
BRCA	TCGA-E9-A1NH-01	Cancer	32.5467
BRCA	TCGA-E9-A1NI-01	Cancer	53.55
BRCA	TCGA-E9-A1QZ-01	Cancer	20.97
BRCA	TCGA-E9-A1R0-01	Cancer	48.7233
BRCA	TCGA-E9-A1R2-01	Cancer	28.14
BRCA	TCGA-E9-A1R3-01	Cancer	17.4467
BRCA	TCGA-E9-A1R4-01	Cancer	49.6133
BRCA	TCGA-E9-A1R5-01	Cancer	59.8967
BRCA	TCGA-E9-A1R6-01	Cancer	35.6933
BRCA	TCGA-E9-A1R7-01	Cancer	59.32
BRCA	TCGA-E9-A1RA-01	Cancer	33.69
BRCA	TCGA-E9-A1RB-01	Cancer	40.1967
BRCA	TCGA-E9-A1RC-01	Cancer	76.6833
BRCA	TCGA-E9-A1RD-01	Cancer	38.99
BRCA	TCGA-E9-A1RE-01	Cancer	72.29
BRCA	TCGA-E9-A1RF-01	Cancer	63.5
BRCA	TCGA-E9-A1RG-01	Cancer	51.1967
BRCA	TCGA-E9-A1RH-01	Cancer	12.47
BRCA	TCGA-E9-A1RI-01	Cancer	31.0433
BRCA	TCGA-E9-A226-01	Cancer	29.7133
BRCA	TCGA-E9-A227-01	Cancer	26.5267
BRCA	TCGA-E9-A228-01	Cancer	65.0233
BRCA	TCGA-E9-A229-01	Cancer	28.4833
BRCA	TCGA-E9-A22A-01	Cancer	34.3233
BRCA	TCGA-E9-A22B-01	Cancer	44.4533
BRCA	TCGA-E9-A22D-01	Cancer	55.5167
BRCA	TCGA-E9-A22E-01	Cancer	23.91
BRCA	TCGA-E9-A22G-01	Cancer	33.26
BRCA	TCGA-E9-A22H-01	Cancer	43.6833
BRCA	TCGA-E9-A243-01	Cancer	6.22333
BRCA	TCGA-E9-A244-01	Cancer	4.31
BRCA	TCGA-E9-A245-01	Cancer	21.5867
BRCA	TCGA-E9-A247-01	Cancer	74.5467
BRCA	TCGA-E9-A248-01	Cancer	10.3
BRCA	TCGA-E9-A249-01	Cancer	34.63
BRCA	TCGA-E9-A24A-01	Cancer	22.93
BRCA	TCGA-E9-A295-01	Cancer	61.2333
BRCA	TCGA-E9-A2JS-01	Cancer	67.7
BRCA	TCGA-E9-A2JT-01	Cancer	19.8167
BRCA	TCGA-E9-A3HO-01	Cancer	8.32667
BRCA	TCGA-E9-A3Q9-01	Cancer	36.6
BRCA	TCGA-E9-A3QA-01	Cancer	10.5567
BRCA	TCGA-E9-A3X8-01	Cancer	39.21
BRCA	TCGA-E9-A54X-01	Cancer	14.5567
BRCA	TCGA-E9-A54Y-01	Cancer	71.9733
BRCA	TCGA-E9-A5UO-01	Cancer	66.07
BRCA	TCGA-E9-A5UP-01	Cancer	62.8
BRCA	TCGA-E9-A6HE-01	Cancer	37.4133
BRCA	TCGA-EW-A1IW-01	Cancer	56.5833
BRCA	TCGA-EW-A1IX-01	Cancer	19.6367
BRCA	TCGA-EW-A1IY-01	Cancer	38.0367
BRCA	TCGA-EW-A1IZ-01	Cancer	26.7733
BRCA	TCGA-EW-A1J1-01	Cancer	11.75
BRCA	TCGA-EW-A1J2-01	Cancer	37.69
BRCA	TCGA-EW-A1J3-01	Cancer	50.5533
BRCA	TCGA-EW-A1J5-01	Cancer	45.3033
BRCA	TCGA-EW-A1J6-01	Cancer	25.0167
BRCA	TCGA-EW-A1OV-01	Cancer	48.06
BRCA	TCGA-EW-A1OW-01	Cancer	3.05333
BRCA	TCGA-EW-A1OX-01	Cancer	72.5067
BRCA	TCGA-EW-A1OY-01	Cancer	44.18
BRCA	TCGA-EW-A1OZ-01	Cancer	70.06
BRCA	TCGA-EW-A1P0-01	Cancer	30.9533
BRCA	TCGA-EW-A1P1-01	Cancer	18.8267
BRCA	TCGA-EW-A1P3-01	Cancer	41.7967
BRCA	TCGA-EW-A1P4-01	Cancer	5.13333
BRCA	TCGA-EW-A1P5-01	Cancer	45.8267
BRCA	TCGA-EW-A1P6-01	Cancer	27.02
BRCA	TCGA-EW-A1P7-01	Cancer	10.5067
BRCA	TCGA-EW-A1P8-01	Cancer	4.05667
BRCA	TCGA-EW-A1PA-01	Cancer	58.1733
BRCA	TCGA-EW-A1PB-01	Cancer	16.3233
BRCA	TCGA-EW-A1PC-01	Cancer	72.5467
BRCA	TCGA-EW-A1PD-01	Cancer	27.62
BRCA	TCGA-EW-A1PE-01	Cancer	46.21
BRCA	TCGA-EW-A1PF-01	Cancer	12.8
BRCA	TCGA-EW-A1PG-01	Cancer	23.9767
BRCA	TCGA-EW-A1PH-01	Cancer	3.06
BRCA	TCGA-EW-A2FR-01	Cancer	9.92333
BRCA	TCGA-EW-A2FS-01	Cancer	55.82
BRCA	TCGA-EW-A2FV-01	Cancer	47.9433
BRCA	TCGA-EW-A2FW-01	Cancer	38.7233
BRCA	TCGA-EW-A3E8-01	Cancer	54.42
BRCA	TCGA-EW-A3U0-01	Cancer	7.88
BRCA	TCGA-EW-A423-01	Cancer	66.8467
BRCA	TCGA-EW-A424-01	Cancer	48.76
BRCA	TCGA-EW-A6S9-01	Cancer	50.56
BRCA	TCGA-EW-A6SA-01	Cancer	79.7
BRCA	TCGA-EW-A6SB-01	Cancer	18.02
BRCA	TCGA-EW-A6SC-01	Cancer	40.6333
BRCA	TCGA-EW-A6SD-01	Cancer	13.55
BRCA	TCGA-GI-A2C8-01	Cancer	57.39
BRCA	TCGA-GI-A2C9-01	Cancer	4.55333
BRCA	TCGA-GM-A2D9-01	Cancer	61.82
BRCA	TCGA-GM-A2DA-01	Cancer	47.24
BRCA	TCGA-GM-A2DB-01	Cancer	54.2067
BRCA	TCGA-GM-A2DC-01	Cancer	50.41
BRCA	TCGA-GM-A2DD-01	Cancer	36.5767
BRCA	TCGA-GM-A2DF-01	Cancer	27.0767
BRCA	TCGA-GM-A2DH-01	Cancer	27.8133
BRCA	TCGA-GM-A2DI-01	Cancer	10.43
BRCA	TCGA-GM-A2DK-01	Cancer	25.41
BRCA	TCGA-GM-A2DL-01	Cancer	43.1367
BRCA	TCGA-GM-A2DM-01	Cancer	15.2633
BRCA	TCGA-GM-A2DN-01	Cancer	44.18
BRCA	TCGA-GM-A2DO-01	Cancer	27.96
BRCA	TCGA-GM-A3NW-01	Cancer	57.9633
BRCA	TCGA-GM-A3NY-01	Cancer	66.6967
BRCA	TCGA-GM-A3XG-01	Cancer	12.7433
BRCA	TCGA-GM-A3XL-01	Cancer	21.3267
BRCA	TCGA-GM-A3XN-01	Cancer	36.8767
BRCA	TCGA-GM-A4E0-01	Cancer	27.4933
BRCA	TCGA-GM-A5PV-01	Cancer	27.06
BRCA	TCGA-GM-A5PX-01	Cancer	36.13
BRCA	TCGA-HN-A2NL-01	Cancer	28.8033
BRCA	TCGA-JL-A3YW-01	Cancer	53.0867
BRCA	TCGA-JL-A3YX-01	Cancer	36.16
BRCA	TCGA-LD-A66U-01	Cancer	22.25
BRCA	TCGA-LD-A74U-01	Cancer	46.2667
BRCA	TCGA-LD-A7W5-01	Cancer	42.6767
BRCA	TCGA-LD-A7W6-01	Cancer	54.6167
BRCA	TCGA-LD-A9QF-01	Cancer	19.44
BRCA	TCGA-LL-A440-01	Cancer	28.3267
BRCA	TCGA-LL-A441-01	Cancer	7.47667
BRCA	TCGA-LL-A442-01	Cancer	19.0933
BRCA	TCGA-LL-A50Y-01	Cancer	57.51
BRCA	TCGA-LL-A5YL-01	Cancer	62.9
BRCA	TCGA-LL-A5YM-01	Cancer	73.0667
BRCA	TCGA-LL-A5YN-01	Cancer	28.6867
BRCA	TCGA-LL-A5YO-01	Cancer	8.85667
BRCA	TCGA-LL-A5YP-01	Cancer	5.30333
BRCA	TCGA-LL-A6FP-01	Cancer	82.1233
BRCA	TCGA-LL-A6FQ-01	Cancer	63.73
BRCA	TCGA-LL-A6FR-01	Cancer	3.06333
BRCA	TCGA-LL-A73Y-01	Cancer	4.04333
BRCA	TCGA-LL-A73Z-01	Cancer	28.41
BRCA	TCGA-LL-A740-01	Cancer	59.1367
BRCA	TCGA-LL-A7SZ-01	Cancer	42.69
BRCA	TCGA-LL-A7T0-01	Cancer	64.3567
BRCA	TCGA-LL-A8F5-01	Cancer	6.48333
BRCA	TCGA-LL-A9Q3-01	Cancer	49.83
BRCA	TCGA-LQ-A4E4-01	Cancer	72.8033
BRCA	TCGA-MS-A51U-01	Cancer	37.3267
BRCA	TCGA-OL-A5RU-01	Cancer	27.9367
BRCA	TCGA-OL-A5RV-01	Cancer	30.6133
BRCA	TCGA-OL-A5RW-01	Cancer	2.96
BRCA	TCGA-OL-A5RX-01	Cancer	35.4967
BRCA	TCGA-OL-A5RY-01	Cancer	28.11
BRCA	TCGA-OL-A5RZ-01	Cancer	10.5933
BRCA	TCGA-OL-A5S0-01	Cancer	3.65333
BRCA	TCGA-OL-A66H-01	Cancer	25.43
BRCA	TCGA-OL-A66I-01	Cancer	42.76
BRCA	TCGA-OL-A66J-01	Cancer	65.02
BRCA	TCGA-OL-A66K-01	Cancer	72.13
BRCA	TCGA-OL-A66L-01	Cancer	52.93
BRCA	TCGA-OL-A66N-01	Cancer	51.16
BRCA	TCGA-OL-A66O-01	Cancer	62.75
BRCA	TCGA-OL-A66P-01	Cancer	26.0367
BRCA	TCGA-OL-A6VO-01	Cancer	4.79667
BRCA	TCGA-OL-A6VQ-01	Cancer	43.69
BRCA	TCGA-OL-A6VR-01	Cancer	41.2333
BRCA	TCGA-OL-A97C-01	Cancer	63.4433
BRCA	TCGA-PL-A8LV-01	Cancer	5.57333
BRCA	TCGA-PL-A8LX-01	Cancer	28.9133
BRCA	TCGA-PL-A8LY-01	Cancer	4.26
BRCA	TCGA-PL-A8LZ-01	Cancer	4.85667
BRCA	TCGA-S3-A6ZF-01	Cancer	51.71
BRCA	TCGA-S3-A6ZG-01	Cancer	64.6733
BRCA	TCGA-S3-A6ZH-01	Cancer	53.42
BRCA	TCGA-S3-AA0Z-01	Cancer	24.07
BRCA	TCGA-S3-AA10-01	Cancer	14.7067
BRCA	TCGA-S3-AA11-01	Cancer	52.8267
BRCA	TCGA-S3-AA12-01	Cancer	67.4067
BRCA	TCGA-S3-AA14-01	Cancer	39.9367
BRCA	TCGA-S3-AA15-01	Cancer	14.3933
BRCA	TCGA-S3-AA17-01	Cancer	47.24
BRCA	TCGA-UL-AAZ6-01	Cancer	41.7
BRCA	TCGA-UU-A93S-01	Cancer	65.42
BRCA	TCGA-V7-A7HQ-01	Cancer	34.48
BRCA	TCGA-W8-A86G-01	Cancer	47.8233
BRCA	TCGA-WT-AB41-01	Cancer	39.0267
BRCA	TCGA-WT-AB44-01	Cancer	51.9933
BRCA	TCGA-XX-A899-01	Cancer	39.5333
BRCA	TCGA-XX-A89A-01	Cancer	4.85
BRCA	TCGA-Z7-A8R5-01	Cancer	34.63
BRCA	TCGA-Z7-A8R6-01	Cancer	35.55
BRCA	TCGA-AC-A6IX-06	Cancer	38.6867
BRCA	TCGA-BH-A18V-06	Cancer	18.47
BRCA	TCGA-BH-A1ES-06	Cancer	63.1633
BRCA	TCGA-BH-A1FE-06	Cancer	3.44
BRCA	TCGA-E2-A15K-06	Cancer	44.8767
CESC	TCGA-FU-A3EO-11	Normal	3.28667
CESC	TCGA-HM-A3JJ-11	Normal	4.95667
CESC	TCGA-MY-A5BF-11	Normal	5.77333
CESC	TCGA-2W-A8YY-01	Cancer	59.61
CESC	TCGA-4J-AA1J-01	Cancer	61.8433
CESC	TCGA-BI-A0VR-01	Cancer	42.5333
CESC	TCGA-BI-A0VS-01	Cancer	57.6933
CESC	TCGA-BI-A20A-01	Cancer	57.4633
CESC	TCGA-C5-A0TN-01	Cancer	72.0867
CESC	TCGA-C5-A1BE-01	Cancer	59.69
CESC	TCGA-C5-A1BF-01	Cancer	60.7633
CESC	TCGA-C5-A1BI-01	Cancer	40.1733
CESC	TCGA-C5-A1BJ-01	Cancer	44.2167
CESC	TCGA-C5-A1BK-01	Cancer	49.6467
CESC	TCGA-C5-A1BL-01	Cancer	67.19
CESC	TCGA-C5-A1BM-01	Cancer	51.0033
CESC	TCGA-C5-A1BN-01	Cancer	55.5067
CESC	TCGA-C5-A1BQ-01	Cancer	63.7467
CESC	TCGA-C5-A1M5-01	Cancer	70.2333
CESC	TCGA-C5-A1M6-01	Cancer	68.29
CESC	TCGA-C5-A1M7-01	Cancer	43.2167
CESC	TCGA-C5-A1M8-01	Cancer	85.27
CESC	TCGA-C5-A1M9-01	Cancer	77.7133
CESC	TCGA-C5-A1ME-01	Cancer	73.0467
CESC	TCGA-C5-A1MF-01	Cancer	71.74
CESC	TCGA-C5-A1MH-01	Cancer	45.78
CESC	TCGA-C5-A1MI-01	Cancer	72.02
CESC	TCGA-C5-A1MJ-01	Cancer	62.1867
CESC	TCGA-C5-A1MK-01	Cancer	57.5967
CESC	TCGA-C5-A1ML-01	Cancer	82.75
CESC	TCGA-C5-A1MN-01	Cancer	69.3133
CESC	TCGA-C5-A1MP-01	Cancer	25.58
CESC	TCGA-C5-A1MQ-01	Cancer	64.69
CESC	TCGA-C5-A2LS-01	Cancer	72.3433
CESC	TCGA-C5-A2LT-01	Cancer	53.9667
CESC	TCGA-C5-A2LV-01	Cancer	74.9467
CESC	TCGA-C5-A2LX-01	Cancer	63.3267
CESC	TCGA-C5-A2LY-01	Cancer	56.7133
CESC	TCGA-C5-A2LZ-01	Cancer	65.0733
CESC	TCGA-C5-A2M1-01	Cancer	65.1767
CESC	TCGA-C5-A2M2-01	Cancer	85.0067
CESC	TCGA-C5-A3HD-01	Cancer	85.0467
CESC	TCGA-C5-A3HE-01	Cancer	57.0333
CESC	TCGA-C5-A3HF-01	Cancer	48.12
CESC	TCGA-C5-A3HL-01	Cancer	62.1267
CESC	TCGA-C5-A7CG-01	Cancer	60.1267
CESC	TCGA-C5-A7CH-01	Cancer	48.33
CESC	TCGA-C5-A7CJ-01	Cancer	50.6033
CESC	TCGA-C5-A7CK-01	Cancer	63.7467
CESC	TCGA-C5-A7CL-01	Cancer	60.4367
CESC	TCGA-C5-A7CM-01	Cancer	52.76
CESC	TCGA-C5-A7CO-01	Cancer	64.1067
CESC	TCGA-C5-A7UC-01	Cancer	38.5067
CESC	TCGA-C5-A7UE-01	Cancer	55.7367
CESC	TCGA-C5-A7UH-01	Cancer	61.3733
CESC	TCGA-C5-A7UI-01	Cancer	60.0567
CESC	TCGA-C5-A7X3-01	Cancer	45.4933
CESC	TCGA-C5-A7X5-01	Cancer	79.6067
CESC	TCGA-C5-A7X8-01	Cancer	81.4567
CESC	TCGA-C5-A7XC-01	Cancer	37.0367
CESC	TCGA-C5-A8XH-01	Cancer	70.48
CESC	TCGA-C5-A8XI-01	Cancer	68.4267
CESC	TCGA-C5-A8XJ-01	Cancer	70.2033
CESC	TCGA-C5-A8XK-01	Cancer	63.9867
CESC	TCGA-C5-A8YQ-01	Cancer	77.6367
CESC	TCGA-C5-A8YR-01	Cancer	25.3533
CESC	TCGA-C5-A8YT-01	Cancer	11.8033
CESC	TCGA-C5-A8ZZ-01	Cancer	55.6133
CESC	TCGA-C5-A901-01	Cancer	65.7033
CESC	TCGA-C5-A902-01	Cancer	73.99
CESC	TCGA-C5-A905-01	Cancer	88.8767
CESC	TCGA-C5-A907-01	Cancer	55.6867
CESC	TCGA-DG-A2KH-01	Cancer	80.6933
CESC	TCGA-DG-A2KJ-01	Cancer	53.22
CESC	TCGA-DG-A2KK-01	Cancer	75.65
CESC	TCGA-DG-A2KL-01	Cancer	64.16
CESC	TCGA-DG-A2KM-01	Cancer	31.28
CESC	TCGA-DR-A0ZL-01	Cancer	48.3433
CESC	TCGA-DR-A0ZM-01	Cancer	38.4167
CESC	TCGA-DS-A0VK-01	Cancer	63.1667
CESC	TCGA-DS-A0VL-01	Cancer	55.82
CESC	TCGA-DS-A0VM-01	Cancer	64.4567
CESC	TCGA-DS-A0VN-01	Cancer	72.71
CESC	TCGA-DS-A1O9-01	Cancer	49.6033
CESC	TCGA-DS-A1OA-01	Cancer	67.4867
CESC	TCGA-DS-A1OB-01	Cancer	66.96
CESC	TCGA-DS-A1OC-01	Cancer	65.81
CESC	TCGA-DS-A1OD-01	Cancer	56.29
CESC	TCGA-DS-A3LQ-01	Cancer	65.5367
CESC	TCGA-DS-A5RQ-01	Cancer	66.1533
CESC	TCGA-DS-A7WF-01	Cancer	80.92
CESC	TCGA-DS-A7WH-01	Cancer	55.29
CESC	TCGA-DS-A7WI-01	Cancer	71.4633
CESC	TCGA-EA-A1QS-01	Cancer	54.4067
CESC	TCGA-EA-A1QT-01	Cancer	81.0467
CESC	TCGA-EA-A3HQ-01	Cancer	70.7333
CESC	TCGA-EA-A3HR-01	Cancer	65.5033
CESC	TCGA-EA-A3HS-01	Cancer	59.79
CESC	TCGA-EA-A3HT-01	Cancer	45.7633
CESC	TCGA-EA-A3HU-01	Cancer	47.17
CESC	TCGA-EA-A3QD-01	Cancer	63.0833
CESC	TCGA-EA-A3QE-01	Cancer	54.33
CESC	TCGA-EA-A3Y4-01	Cancer	47.3233
CESC	TCGA-EA-A410-01	Cancer	60.0333
CESC	TCGA-EA-A411-01	Cancer	38.4133
CESC	TCGA-EA-A439-01	Cancer	65.22
CESC	TCGA-EA-A43B-01	Cancer	57.04
CESC	TCGA-EA-A44S-01	Cancer	57.0933
CESC	TCGA-EA-A4BA-01	Cancer	54.4567
CESC	TCGA-EA-A50E-01	Cancer	57.3633
CESC	TCGA-EA-A556-01	Cancer	6.33333
CESC	TCGA-EA-A5FO-01	Cancer	89.4933
CESC	TCGA-EA-A5O9-01	Cancer	83.6533
CESC	TCGA-EA-A5ZD-01	Cancer	32.8467
CESC	TCGA-EA-A5ZE-01	Cancer	61.9867
CESC	TCGA-EA-A5ZF-01	Cancer	56.07
CESC	TCGA-EA-A6QX-01	Cancer	67.8867
CESC	TCGA-EA-A78R-01	Cancer	55.6
CESC	TCGA-EA-A97N-01	Cancer	27.01
CESC	TCGA-EK-A2GZ-01	Cancer	53.5367
CESC	TCGA-EK-A2H0-01	Cancer	63.78
CESC	TCGA-EK-A2H1-01	Cancer	26.5733
CESC	TCGA-EK-A2IP-01	Cancer	77.7633
CESC	TCGA-EK-A2IR-01	Cancer	91.5233
CESC	TCGA-EK-A2PG-01	Cancer	76.0967
CESC	TCGA-EK-A2PI-01	Cancer	60.3967
CESC	TCGA-EK-A2PK-01	Cancer	46.5533
CESC	TCGA-EK-A2PL-01	Cancer	73.2833
CESC	TCGA-EK-A2PM-01	Cancer	60.9233
CESC	TCGA-EK-A2R7-01	Cancer	68.1133
CESC	TCGA-EK-A2R8-01	Cancer	54.8433
CESC	TCGA-EK-A2R9-01	Cancer	73.1367
CESC	TCGA-EK-A2RA-01	Cancer	64.8533
CESC	TCGA-EK-A2RB-01	Cancer	65.2667
CESC	TCGA-EK-A2RC-01	Cancer	60.8367
CESC	TCGA-EK-A2RD-01	Cancer	65.6633
CESC	TCGA-EK-A2RE-01	Cancer	45.4067
CESC	TCGA-EK-A2RJ-01	Cancer	35.7033
CESC	TCGA-EK-A2RK-01	Cancer	75.1033
CESC	TCGA-EK-A2RL-01	Cancer	85.97
CESC	TCGA-EK-A2RM-01	Cancer	67.3633
CESC	TCGA-EK-A2RN-01	Cancer	52.5833
CESC	TCGA-EK-A2RO-01	Cancer	61.8233
CESC	TCGA-EK-A3GJ-01	Cancer	69.1167
CESC	TCGA-EK-A3GK-01	Cancer	73.07
CESC	TCGA-EK-A3GM-01	Cancer	69.8133
CESC	TCGA-EK-A3GN-01	Cancer	59.76
CESC	TCGA-EX-A1H5-01	Cancer	75.7367
CESC	TCGA-EX-A1H6-01	Cancer	62.98
CESC	TCGA-EX-A3L1-01	Cancer	40.7467
CESC	TCGA-EX-A449-01	Cancer	77.5333
CESC	TCGA-EX-A69L-01	Cancer	58.68
CESC	TCGA-EX-A69M-01	Cancer	66.4167
CESC	TCGA-EX-A8YF-01	Cancer	39.81
CESC	TCGA-FU-A23K-01	Cancer	63.6667
CESC	TCGA-FU-A23L-01	Cancer	54.42
CESC	TCGA-FU-A2QG-01	Cancer	70.9233
CESC	TCGA-FU-A3EO-01	Cancer	74.83
CESC	TCGA-FU-A3HY-01	Cancer	73.6567
CESC	TCGA-FU-A3HZ-01	Cancer	54.8867
CESC	TCGA-FU-A3NI-01	Cancer	66.5833
CESC	TCGA-FU-A3TQ-01	Cancer	69.2233
CESC	TCGA-FU-A3TX-01	Cancer	80.4567
CESC	TCGA-FU-A3WB-01	Cancer	85.71
CESC	TCGA-FU-A3YQ-01	Cancer	50.6067
CESC	TCGA-FU-A40J-01	Cancer	63.37
CESC	TCGA-FU-A57G-01	Cancer	17.5067
CESC	TCGA-FU-A5XV-01	Cancer	60.4833
CESC	TCGA-FU-A770-01	Cancer	54.8533
CESC	TCGA-GH-A9DA-01	Cancer	65.37
CESC	TCGA-HG-A2PA-01	Cancer	52.6167
CESC	TCGA-HG-A9SC-01	Cancer	51.99
CESC	TCGA-HM-A3JJ-01	Cancer	56.0467
CESC	TCGA-HM-A3JK-01	Cancer	55.3533
CESC	TCGA-HM-A4S6-01	Cancer	59.9567
CESC	TCGA-HM-A6W2-01	Cancer	23.8133
CESC	TCGA-IR-A3L7-01	Cancer	69.0133
CESC	TCGA-IR-A3LA-01	Cancer	85.14
CESC	TCGA-IR-A3LB-01	Cancer	62.3867
CESC	TCGA-IR-A3LC-01	Cancer	69.1067
CESC	TCGA-IR-A3LF-01	Cancer	72.38
CESC	TCGA-IR-A3LH-01	Cancer	52.09
CESC	TCGA-IR-A3LI-01	Cancer	85.2667
CESC	TCGA-IR-A3LK-01	Cancer	75.6267
CESC	TCGA-IR-A3LL-01	Cancer	45.5333
CESC	TCGA-JW-A5VG-01	Cancer	58.4967
CESC	TCGA-JW-A5VH-01	Cancer	78.42
CESC	TCGA-JW-A5VI-01	Cancer	62.93
CESC	TCGA-JW-A5VJ-01	Cancer	23.4667
CESC	TCGA-JW-A5VK-01	Cancer	88.3367
CESC	TCGA-JW-A5VL-01	Cancer	74.6067
CESC	TCGA-JW-A69B-01	Cancer	74.3433
CESC	TCGA-JW-A852-01	Cancer	72.8833
CESC	TCGA-JW-AAVH-01	Cancer	84.9467
CESC	TCGA-JX-A3PZ-01	Cancer	68.5533
CESC	TCGA-JX-A3Q0-01	Cancer	22.0633
CESC	TCGA-JX-A3Q8-01	Cancer	82.35
CESC	TCGA-JX-A5QV-01	Cancer	66.7467
CESC	TCGA-LP-A4AU-01	Cancer	36.6367
CESC	TCGA-LP-A4AV-01	Cancer	61.8967
CESC	TCGA-LP-A4AW-01	Cancer	45.9
CESC	TCGA-LP-A4AX-01	Cancer	48.23
CESC	TCGA-LP-A5U2-01	Cancer	75.85
CESC	TCGA-LP-A5U3-01	Cancer	80.3633
CESC	TCGA-LP-A7HU-01	Cancer	72.5133
CESC	TCGA-MA-AA3W-01	Cancer	51.55
CESC	TCGA-MA-AA3X-01	Cancer	54.93
CESC	TCGA-MA-AA3Y-01	Cancer	50.06
CESC	TCGA-MA-AA3Z-01	Cancer	61.13
CESC	TCGA-MA-AA41-01	Cancer	65.2467
CESC	TCGA-MA-AA42-01	Cancer	47.43
CESC	TCGA-MA-AA43-01	Cancer	65.9567
CESC	TCGA-MU-A51Y-01	Cancer	58.7733
CESC	TCGA-MU-A5YI-01	Cancer	63.3633
CESC	TCGA-MU-A8JM-01	Cancer	66.92
CESC	TCGA-MY-A5BD-01	Cancer	88.7267
CESC	TCGA-MY-A5BE-01	Cancer	45.7733
CESC	TCGA-MY-A5BF-01	Cancer	71.0433
CESC	TCGA-MY-A913-01	Cancer	44.2333
CESC	TCGA-PN-A8MA-01	Cancer	84.5267
CESC	TCGA-Q1-A5R1-01	Cancer	70.07
CESC	TCGA-Q1-A5R2-01	Cancer	54.0067
CESC	TCGA-Q1-A5R3-01	Cancer	54.8867
CESC	TCGA-Q1-A6DT-01	Cancer	57.5367
CESC	TCGA-Q1-A6DV-01	Cancer	67.8433
CESC	TCGA-Q1-A6DW-01	Cancer	70.8033
CESC	TCGA-Q1-A73O-01	Cancer	21.1833
CESC	TCGA-Q1-A73P-01	Cancer	68.03
CESC	TCGA-Q1-A73Q-01	Cancer	75.7733
CESC	TCGA-Q1-A73R-01	Cancer	77.4267
CESC	TCGA-Q1-A73S-01	Cancer	49.26
CESC	TCGA-R2-A69V-01	Cancer	38.5133
CESC	TCGA-RA-A741-01	Cancer	51.3567
CESC	TCGA-UC-A7PD-01	Cancer	35.9733
CESC	TCGA-UC-A7PF-01	Cancer	52.6767
CESC	TCGA-UC-A7PG-01	Cancer	55.9833
CESC	TCGA-UC-A7PI-01	Cancer	76.9867
CESC	TCGA-VS-A8EB-01	Cancer	68.6333
CESC	TCGA-VS-A8EC-01	Cancer	84.7167
CESC	TCGA-VS-A8EG-01	Cancer	80.64
CESC	TCGA-VS-A8EH-01	Cancer	71.7567
CESC	TCGA-VS-A8EI-01	Cancer	60.8933
CESC	TCGA-VS-A8EJ-01	Cancer	2.41333
CESC	TCGA-VS-A8EK-01	Cancer	71.21
CESC	TCGA-VS-A8EL-01	Cancer	52.5133
CESC	TCGA-VS-A8Q8-01	Cancer	65.5067
CESC	TCGA-VS-A8Q9-01	Cancer	55.4967
CESC	TCGA-VS-A8QA-01	Cancer	80.2633
CESC	TCGA-VS-A8QC-01	Cancer	70.7667
CESC	TCGA-VS-A8QF-01	Cancer	67.4567
CESC	TCGA-VS-A8QH-01	Cancer	54.8867
CESC	TCGA-VS-A8QM-01	Cancer	44.1
CESC	TCGA-VS-A94W-01	Cancer	61.7933
CESC	TCGA-VS-A94X-01	Cancer	24.9967
CESC	TCGA-VS-A94Y-01	Cancer	60.62
CESC	TCGA-VS-A94Z-01	Cancer	41.4967
CESC	TCGA-VS-A950-01	Cancer	59.7
CESC	TCGA-VS-A952-01	Cancer	81.4533
CESC	TCGA-VS-A953-01	Cancer	88.8533
CESC	TCGA-VS-A954-01	Cancer	70.4233
CESC	TCGA-VS-A957-01	Cancer	90.8867
CESC	TCGA-VS-A958-01	Cancer	41.5733
CESC	TCGA-VS-A959-01	Cancer	53.3133
CESC	TCGA-VS-A9U5-01	Cancer	66.7967
CESC	TCGA-VS-A9U6-01	Cancer	60.3667
CESC	TCGA-VS-A9U7-01	Cancer	72.9967
CESC	TCGA-VS-A9UA-01	Cancer	57.83
CESC	TCGA-VS-A9UB-01	Cancer	44.8933
CESC	TCGA-VS-A9UC-01	Cancer	65.9267
CESC	TCGA-VS-A9UD-01	Cancer	69.1467
CESC	TCGA-VS-A9UH-01	Cancer	46.3667
CESC	TCGA-VS-A9UI-01	Cancer	58.6733
CESC	TCGA-VS-A9UJ-01	Cancer	61.3367
CESC	TCGA-VS-A9UL-01	Cancer	73.46
CESC	TCGA-VS-A9UM-01	Cancer	61.7067
CESC	TCGA-VS-A9UO-01	Cancer	69.3633
CESC	TCGA-VS-A9UP-01	Cancer	62.0567
CESC	TCGA-VS-A9UQ-01	Cancer	61.87
CESC	TCGA-VS-A9UR-01	Cancer	67.1933
CESC	TCGA-VS-A9UT-01	Cancer	6.07333
CESC	TCGA-VS-A9UU-01	Cancer	58.6733
CESC	TCGA-VS-A9UV-01	Cancer	78.7633
CESC	TCGA-VS-A9UY-01	Cancer	68.3667
CESC	TCGA-VS-A9UZ-01	Cancer	59.23
CESC	TCGA-VS-A9V0-01	Cancer	40.87
CESC	TCGA-VS-A9V1-01	Cancer	57.2933
CESC	TCGA-VS-A9V2-01	Cancer	55.4833
CESC	TCGA-VS-A9V3-01	Cancer	69.4067
CESC	TCGA-VS-A9V4-01	Cancer	21.0533
CESC	TCGA-VS-A9V5-01	Cancer	67.0867
CESC	TCGA-VS-AA62-01	Cancer	40.6933
CESC	TCGA-WL-A834-01	Cancer	63.4033
CESC	TCGA-XS-A8TJ-01	Cancer	58.1967
CESC	TCGA-ZJ-A8QO-01	Cancer	55.02
CESC	TCGA-ZJ-A8QQ-01	Cancer	62.2633
CESC	TCGA-ZJ-A8QR-01	Cancer	71.97
CESC	TCGA-ZJ-AAX4-01	Cancer	67.4033
CESC	TCGA-ZJ-AAX8-01	Cancer	36.8933
CESC	TCGA-ZJ-AAXA-01	Cancer	28.4967
CESC	TCGA-ZJ-AAXB-01	Cancer	44.7333
CESC	TCGA-ZJ-AAXD-01	Cancer	51.8633
CESC	TCGA-ZJ-AAXF-01	Cancer	44.9467
CESC	TCGA-ZJ-AAXI-01	Cancer	68.9767
CESC	TCGA-ZJ-AAXJ-01	Cancer	65.3767
CESC	TCGA-ZJ-AAXN-01	Cancer	51.1167
CESC	TCGA-ZJ-AAXT-01	Cancer	23.3167
CESC	TCGA-ZJ-AAXU-01	Cancer	47.5133
CESC	TCGA-ZJ-AB0H-01	Cancer	49.66
CESC	TCGA-ZJ-AB0I-01	Cancer	34.4067
CESC	TCGA-ZX-AA5X-01	Cancer	44.8067
CESC	TCGA-HM-A6W2-06	Cancer	4.72
CESC	TCGA-UC-A7PG-06	Cancer	60.7867
CHOL	TCGA-W5-AA2I-11	Normal	7.84333
CHOL	TCGA-W5-AA2Q-11	Normal	6.43333
CHOL	TCGA-W5-AA2R-11	Normal	4.67333
CHOL	TCGA-W5-AA2U-11	Normal	7.19333
CHOL	TCGA-W5-AA2X-11	Normal	5.14333
CHOL	TCGA-W5-AA30-11	Normal	6.53
CHOL	TCGA-W5-AA31-11	Normal	5.54667
CHOL	TCGA-W5-AA34-11	Normal	6.00667
CHOL	TCGA-ZU-A8S4-11	Normal	4.21
CHOL	TCGA-3X-AAV9-01	Cancer	31.3933
CHOL	TCGA-3X-AAVA-01	Cancer	42.39
CHOL	TCGA-3X-AAVB-01	Cancer	54.9967
CHOL	TCGA-3X-AAVC-01	Cancer	47.5
CHOL	TCGA-3X-AAVE-01	Cancer	30.72
CHOL	TCGA-4G-AAZO-01	Cancer	33.1733
CHOL	TCGA-4G-AAZT-01	Cancer	52.3767
CHOL	TCGA-W5-AA2G-01	Cancer	47.2933
CHOL	TCGA-W5-AA2H-01	Cancer	17.87
CHOL	TCGA-W5-AA2I-01	Cancer	67.4067
CHOL	TCGA-W5-AA2O-01	Cancer	40.8067
CHOL	TCGA-W5-AA2Q-01	Cancer	60.0633
CHOL	TCGA-W5-AA2R-01	Cancer	33.8367
CHOL	TCGA-W5-AA2T-01	Cancer	73.3867
CHOL	TCGA-W5-AA2U-01	Cancer	55.61
CHOL	TCGA-W5-AA2W-01	Cancer	64.09
CHOL	TCGA-W5-AA2X-01	Cancer	14.79
CHOL	TCGA-W5-AA2Z-01	Cancer	37.81
CHOL	TCGA-W5-AA30-01	Cancer	50.5467
CHOL	TCGA-W5-AA31-01	Cancer	8.11
CHOL	TCGA-W5-AA33-01	Cancer	53.0367
CHOL	TCGA-W5-AA34-01	Cancer	27.16
CHOL	TCGA-W5-AA36-01	Cancer	43.26
CHOL	TCGA-W5-AA38-01	Cancer	45.5033
CHOL	TCGA-W5-AA39-01	Cancer	5.29667
CHOL	TCGA-W6-AA0S-01	Cancer	49.2633
CHOL	TCGA-WD-A7RX-01	Cancer	54.67
CHOL	TCGA-YR-A95A-01	Cancer	57.2267
CHOL	TCGA-ZD-A8I3-01	Cancer	61.1033
CHOL	TCGA-ZH-A8Y1-01	Cancer	55.7867
CHOL	TCGA-ZH-A8Y2-01	Cancer	3.81333
CHOL	TCGA-ZH-A8Y4-01	Cancer	54.92
CHOL	TCGA-ZH-A8Y5-01	Cancer	57.5833
CHOL	TCGA-ZH-A8Y6-01	Cancer	4.43
CHOL	TCGA-ZH-A8Y8-01	Cancer	21.3033
CHOL	TCGA-ZU-A8S4-01	Cancer	23.2533
COADREAD	TCGA-A6-2671-11	Normal	46.94
COADREAD	TCGA-A6-2675-11	Normal	32.1833
COADREAD	TCGA-A6-2679-11	Normal	41.18
COADREAD	TCGA-A6-2680-11	Normal	37.7733
COADREAD	TCGA-A6-2681-11	Normal	35.2367
COADREAD	TCGA-A6-2682-11	Normal	37.31
COADREAD	TCGA-A6-2684-11	Normal	44.6367
COADREAD	TCGA-A6-2685-11	Normal	17.58
COADREAD	TCGA-A6-2686-11	Normal	54.79
COADREAD	TCGA-A6-4107-11	Normal	23.3567
COADREAD	TCGA-A6-5667-11	Normal	15.15
COADREAD	TCGA-AA-3488-11	Normal	25.5033
COADREAD	TCGA-AA-3492-11	Normal	49.3167
COADREAD	TCGA-AA-3494-11	Normal	21.1767
COADREAD	TCGA-AA-3495-11	Normal	46.1533
COADREAD	TCGA-AA-3502-11	Normal	32.9367
COADREAD	TCGA-AA-3506-11	Normal	32.8233
COADREAD	TCGA-AA-3509-11	Normal	13.1667
COADREAD	TCGA-AA-3510-11	Normal	33.9533
COADREAD	TCGA-AA-3655-11	Normal	27.1233
COADREAD	TCGA-AA-3660-11	Normal	30.3667
COADREAD	TCGA-AA-3663-11	Normal	15.9233
COADREAD	TCGA-AA-3697-11	Normal	31.3933
COADREAD	TCGA-AA-3712-11	Normal	36.5533
COADREAD	TCGA-AA-3713-11	Normal	33.0067
COADREAD	TCGA-AG-3725-11	Normal	37.66
COADREAD	TCGA-AG-3731-11	Normal	29.73
COADREAD	TCGA-AG-A01W-11	Normal	34.99
COADREAD	TCGA-AG-A01Y-11	Normal	19.5267
COADREAD	TCGA-AG-A020-11	Normal	24.7433
COADREAD	TCGA-AG-A02N-11	Normal	26.0633
COADREAD	TCGA-AG-A036-11	Normal	43.6733
COADREAD	TCGA-AZ-6598-11	Normal	42.1367
COADREAD	TCGA-AZ-6599-11	Normal	35.1633
COADREAD	TCGA-AZ-6600-11	Normal	26.2033
COADREAD	TCGA-AZ-6601-11	Normal	30.4867
COADREAD	TCGA-G4-6295-11	Normal	48.2967
COADREAD	TCGA-G4-6297-11	Normal	25.2533
COADREAD	TCGA-G4-6298-11	Normal	53.7367
COADREAD	TCGA-G4-6302-11	Normal	37.53
COADREAD	TCGA-G4-6311-11	Normal	51.24
COADREAD	TCGA-G4-6314-11	Normal	47.8767
COADREAD	TCGA-G4-6320-11	Normal	52.3167
COADREAD	TCGA-G4-6322-11	Normal	42.0667
COADREAD	TCGA-G4-6625-11	Normal	34.72
COADREAD	TCGA-G4-6317-02	Cancer	90.7833
COADREAD	TCGA-G5-6572-02	Cancer	36.2967
COADREAD	TCGA-3L-AA1B-01	Cancer	54.2467
COADREAD	TCGA-4N-A93T-01	Cancer	71.9767
COADREAD	TCGA-4T-AA8H-01	Cancer	61.6333
COADREAD	TCGA-5M-AAT4-01	Cancer	66.14
COADREAD	TCGA-5M-AAT5-01	Cancer	61.8733
COADREAD	TCGA-5M-AAT6-01	Cancer	26.75
COADREAD	TCGA-5M-AATA-01	Cancer	51.4633
COADREAD	TCGA-5M-AATE-01	Cancer	66.5167
COADREAD	TCGA-A6-2671-01	Cancer	66.5933
COADREAD	TCGA-A6-2672-01	Cancer	58.9433
COADREAD	TCGA-A6-2675-01	Cancer	51.8633
COADREAD	TCGA-A6-2677-01	Cancer	77.4733
COADREAD	TCGA-A6-2679-01	Cancer	60.0733
COADREAD	TCGA-A6-2680-01	Cancer	53.6367
COADREAD	TCGA-A6-2681-01	Cancer	51.52
COADREAD	TCGA-A6-2682-01	Cancer	51.0333
COADREAD	TCGA-A6-2684-01	Cancer	62.7844
COADREAD	TCGA-A6-2685-01	Cancer	38.43
COADREAD	TCGA-A6-2686-01	Cancer	64.0967
COADREAD	TCGA-A6-3809-01	Cancer	70.0333
COADREAD	TCGA-A6-3810-01	Cancer	58.4583
COADREAD	TCGA-A6-4105-01	Cancer	65.3667
COADREAD	TCGA-A6-4107-01	Cancer	70.06
COADREAD	TCGA-A6-5656-01	Cancer	62.7178
COADREAD	TCGA-A6-5657-01	Cancer	44.77
COADREAD	TCGA-A6-5659-01	Cancer	80.1233
COADREAD	TCGA-A6-5660-01	Cancer	74.0867
COADREAD	TCGA-A6-5661-01	Cancer	72.16
COADREAD	TCGA-A6-5662-01	Cancer	70.0767
COADREAD	TCGA-A6-5664-01	Cancer	44.2
COADREAD	TCGA-A6-5665-01	Cancer	70.1683
COADREAD	TCGA-A6-5666-01	Cancer	73.18
COADREAD	TCGA-A6-5667-01	Cancer	66.7433
COADREAD	TCGA-A6-6137-01	Cancer	65.4567
COADREAD	TCGA-A6-6138-01	Cancer	51.2833
COADREAD	TCGA-A6-6140-01	Cancer	49.6367
COADREAD	TCGA-A6-6141-01	Cancer	60.1667
COADREAD	TCGA-A6-6142-01	Cancer	29.8567
COADREAD	TCGA-A6-6648-01	Cancer	66.04
COADREAD	TCGA-A6-6649-01	Cancer	69.6733
COADREAD	TCGA-A6-6650-01	Cancer	74.31
COADREAD	TCGA-A6-6651-01	Cancer	41.6433
COADREAD	TCGA-A6-6652-01	Cancer	80.03
COADREAD	TCGA-A6-6653-01	Cancer	79.0767
COADREAD	TCGA-A6-6654-01	Cancer	44.7933
COADREAD	TCGA-A6-6780-01	Cancer	69.9733
COADREAD	TCGA-A6-6781-01	Cancer	53.1656
COADREAD	TCGA-A6-6782-01	Cancer	56.8467
COADREAD	TCGA-A6-A565-01	Cancer	31.9867
COADREAD	TCGA-A6-A566-01	Cancer	47.77
COADREAD	TCGA-A6-A567-01	Cancer	34.09
COADREAD	TCGA-A6-A56B-01	Cancer	73.2
COADREAD	TCGA-A6-A5ZU-01	Cancer	65.1633
COADREAD	TCGA-AA-3488-01	Cancer	74.82
COADREAD	TCGA-AA-3489-01	Cancer	50.4967
COADREAD	TCGA-AA-3492-01	Cancer	73.82
COADREAD	TCGA-AA-3494-01	Cancer	68.1567
COADREAD	TCGA-AA-3495-01	Cancer	61.7
COADREAD	TCGA-AA-3496-01	Cancer	57.5433
COADREAD	TCGA-AA-3502-01	Cancer	81.0333
COADREAD	TCGA-AA-3506-01	Cancer	65.1767
COADREAD	TCGA-AA-3509-01	Cancer	75.65
COADREAD	TCGA-AA-3510-01	Cancer	65.2267
COADREAD	TCGA-AA-3511-01	Cancer	33.6867
COADREAD	TCGA-AA-3655-01	Cancer	65.8267
COADREAD	TCGA-AA-3660-01	Cancer	70.2533
COADREAD	TCGA-AA-3662-01	Cancer	65.4233
COADREAD	TCGA-AA-3663-01	Cancer	68.8
COADREAD	TCGA-AA-3697-01	Cancer	67.82
COADREAD	TCGA-AA-3712-01	Cancer	48.7467
COADREAD	TCGA-AA-3713-01	Cancer	49.5767
COADREAD	TCGA-AD-5900-01	Cancer	63.7167
COADREAD	TCGA-AD-6548-01	Cancer	52.0267
COADREAD	TCGA-AD-6888-01	Cancer	56.7033
COADREAD	TCGA-AD-6889-01	Cancer	40.37
COADREAD	TCGA-AD-6890-01	Cancer	54.8667
COADREAD	TCGA-AD-6895-01	Cancer	56.61
COADREAD	TCGA-AD-6899-01	Cancer	60.75
COADREAD	TCGA-AD-6901-01	Cancer	55.0033
COADREAD	TCGA-AD-6963-01	Cancer	46.8
COADREAD	TCGA-AD-6964-01	Cancer	62.6967
COADREAD	TCGA-AD-6965-01	Cancer	36.8867
COADREAD	TCGA-AD-A5EJ-01	Cancer	67.2167
COADREAD	TCGA-AD-A5EK-01	Cancer	77.71
COADREAD	TCGA-AF-2687-01	Cancer	34.9533
COADREAD	TCGA-AF-2690-01	Cancer	56.5933
COADREAD	TCGA-AF-2693-01	Cancer	61.2567
COADREAD	TCGA-AF-3911-01	Cancer	71.3667
COADREAD	TCGA-AF-4110-01	Cancer	60.9533
COADREAD	TCGA-AF-6136-01	Cancer	72.7133
COADREAD	TCGA-AF-6655-01	Cancer	48.1
COADREAD	TCGA-AF-6672-01	Cancer	44.22
COADREAD	TCGA-AF-A56K-01	Cancer	52.5033
COADREAD	TCGA-AF-A56L-01	Cancer	49.3267
COADREAD	TCGA-AF-A56N-01	Cancer	54.77
COADREAD	TCGA-AG-3591-01	Cancer	77.87
COADREAD	TCGA-AG-3592-01	Cancer	60.1033
COADREAD	TCGA-AG-3725-01	Cancer	70.2933
COADREAD	TCGA-AG-3731-01	Cancer	52.7733
COADREAD	TCGA-AG-3732-01	Cancer	66.8667
COADREAD	TCGA-AG-3742-01	Cancer	61.9233
COADREAD	TCGA-AG-4021-01	Cancer	70.08
COADREAD	TCGA-AG-4022-01	Cancer	62.15
COADREAD	TCGA-AG-A01W-01	Cancer	60.1167
COADREAD	TCGA-AG-A01Y-01	Cancer	68.8
COADREAD	TCGA-AG-A020-01	Cancer	72.3833
COADREAD	TCGA-AG-A026-01	Cancer	87.3967
COADREAD	TCGA-AG-A02N-01	Cancer	66.61
COADREAD	TCGA-AG-A036-01	Cancer	63.6033
COADREAD	TCGA-AH-6544-01	Cancer	56.9633
COADREAD	TCGA-AH-6547-01	Cancer	49.0367
COADREAD	TCGA-AH-6549-01	Cancer	49.55
COADREAD	TCGA-AH-6643-01	Cancer	66
COADREAD	TCGA-AH-6644-01	Cancer	61.6233
COADREAD	TCGA-AH-6897-01	Cancer	73.8467
COADREAD	TCGA-AH-6903-01	Cancer	66.36
COADREAD	TCGA-AM-5820-01	Cancer	57.4767
COADREAD	TCGA-AM-5821-01	Cancer	54.4033
COADREAD	TCGA-AU-3779-01	Cancer	49.0467
COADREAD	TCGA-AU-6004-01	Cancer	47.36
COADREAD	TCGA-AY-5543-01	Cancer	57.56
COADREAD	TCGA-AY-6196-01	Cancer	48.75
COADREAD	TCGA-AY-6197-01	Cancer	71.5467
COADREAD	TCGA-AY-6386-01	Cancer	58.7033
COADREAD	TCGA-AY-A54L-01	Cancer	62.4567
COADREAD	TCGA-AY-A69D-01	Cancer	65.7167
COADREAD	TCGA-AY-A71X-01	Cancer	88.44
COADREAD	TCGA-AY-A8YK-01	Cancer	42.63
COADREAD	TCGA-AZ-4308-01	Cancer	59.6733
COADREAD	TCGA-AZ-4313-01	Cancer	35.95
COADREAD	TCGA-AZ-4315-01	Cancer	61.2167
COADREAD	TCGA-AZ-4323-01	Cancer	37.18
COADREAD	TCGA-AZ-4614-01	Cancer	75.98
COADREAD	TCGA-AZ-4615-01	Cancer	59.1433
COADREAD	TCGA-AZ-4616-01	Cancer	58.06
COADREAD	TCGA-AZ-4681-01	Cancer	74.06
COADREAD	TCGA-AZ-4682-01	Cancer	65.3233
COADREAD	TCGA-AZ-4684-01	Cancer	53.1333
COADREAD	TCGA-AZ-5403-01	Cancer	24.51
COADREAD	TCGA-AZ-5407-01	Cancer	66.1833
COADREAD	TCGA-AZ-6598-01	Cancer	78.21
COADREAD	TCGA-AZ-6599-01	Cancer	80.6133
COADREAD	TCGA-AZ-6600-01	Cancer	64.1567
COADREAD	TCGA-AZ-6601-01	Cancer	57.98
COADREAD	TCGA-AZ-6603-01	Cancer	53.4767
COADREAD	TCGA-AZ-6605-01	Cancer	42.4
COADREAD	TCGA-AZ-6606-01	Cancer	72.73
COADREAD	TCGA-AZ-6607-01	Cancer	62.62
COADREAD	TCGA-AZ-6608-01	Cancer	84.3567
COADREAD	TCGA-BM-6198-01	Cancer	49.3567
COADREAD	TCGA-CA-5254-01	Cancer	74.1333
COADREAD	TCGA-CA-5255-01	Cancer	47.5267
COADREAD	TCGA-CA-5256-01	Cancer	71.5133
COADREAD	TCGA-CA-5796-01	Cancer	72.0733
COADREAD	TCGA-CA-5797-01	Cancer	42.1167
COADREAD	TCGA-CA-6715-01	Cancer	69.2867
COADREAD	TCGA-CA-6716-01	Cancer	81.9567
COADREAD	TCGA-CA-6717-01	Cancer	50.85
COADREAD	TCGA-CA-6718-01	Cancer	57.7633
COADREAD	TCGA-CA-6719-01	Cancer	69.26
COADREAD	TCGA-CI-6619-01	Cancer	31.2533
COADREAD	TCGA-CI-6620-01	Cancer	41.0733
COADREAD	TCGA-CI-6621-01	Cancer	58.9967
COADREAD	TCGA-CI-6622-01	Cancer	67.99
COADREAD	TCGA-CI-6623-01	Cancer	29.3167
COADREAD	TCGA-CI-6624-01	Cancer	29.66
COADREAD	TCGA-CK-4947-01	Cancer	58.5733
COADREAD	TCGA-CK-4948-01	Cancer	23.8033
COADREAD	TCGA-CK-4950-01	Cancer	54.41
COADREAD	TCGA-CK-4951-01	Cancer	51.5733
COADREAD	TCGA-CK-4952-01	Cancer	58.1933
COADREAD	TCGA-CK-5912-01	Cancer	73.9267
COADREAD	TCGA-CK-5913-01	Cancer	67.3633
COADREAD	TCGA-CK-5914-01	Cancer	76.2333
COADREAD	TCGA-CK-5915-01	Cancer	88.2233
COADREAD	TCGA-CK-5916-01	Cancer	56.56
COADREAD	TCGA-CK-6746-01	Cancer	69.9533
COADREAD	TCGA-CK-6747-01	Cancer	71.4
COADREAD	TCGA-CK-6748-01	Cancer	70.9167
COADREAD	TCGA-CK-6751-01	Cancer	63.25
COADREAD	TCGA-CL-4957-01	Cancer	56.88
COADREAD	TCGA-CL-5917-01	Cancer	70.67
COADREAD	TCGA-CL-5918-01	Cancer	63.7667
COADREAD	TCGA-CM-4743-01	Cancer	50.32
COADREAD	TCGA-CM-4744-01	Cancer	61.0833
COADREAD	TCGA-CM-4746-01	Cancer	71.37
COADREAD	TCGA-CM-4747-01	Cancer	61.5033
COADREAD	TCGA-CM-4748-01	Cancer	56.58
COADREAD	TCGA-CM-4750-01	Cancer	68.2933
COADREAD	TCGA-CM-4751-01	Cancer	54.63
COADREAD	TCGA-CM-4752-01	Cancer	49.38
COADREAD	TCGA-CM-5341-01	Cancer	60.5233
COADREAD	TCGA-CM-5344-01	Cancer	54.6367
COADREAD	TCGA-CM-5348-01	Cancer	38.6467
COADREAD	TCGA-CM-5349-01	Cancer	49.71
COADREAD	TCGA-CM-5860-01	Cancer	59.36
COADREAD	TCGA-CM-5861-01	Cancer	56.7267
COADREAD	TCGA-CM-5862-01	Cancer	77.6133
COADREAD	TCGA-CM-5863-01	Cancer	54.65
COADREAD	TCGA-CM-5864-01	Cancer	78.5967
COADREAD	TCGA-CM-5868-01	Cancer	56.4533
COADREAD	TCGA-CM-6161-01	Cancer	58.7433
COADREAD	TCGA-CM-6162-01	Cancer	33.8367
COADREAD	TCGA-CM-6163-01	Cancer	54.8533
COADREAD	TCGA-CM-6164-01	Cancer	52.8367
COADREAD	TCGA-CM-6165-01	Cancer	74.8467
COADREAD	TCGA-CM-6166-01	Cancer	71.51
COADREAD	TCGA-CM-6167-01	Cancer	38.2167
COADREAD	TCGA-CM-6168-01	Cancer	46.27
COADREAD	TCGA-CM-6169-01	Cancer	52.7267
COADREAD	TCGA-CM-6170-01	Cancer	62.9067
COADREAD	TCGA-CM-6171-01	Cancer	65.3933
COADREAD	TCGA-CM-6172-01	Cancer	73.8333
COADREAD	TCGA-CM-6674-01	Cancer	54.8033
COADREAD	TCGA-CM-6675-01	Cancer	80.69
COADREAD	TCGA-CM-6676-01	Cancer	58.4733
COADREAD	TCGA-CM-6677-01	Cancer	62.9133
COADREAD	TCGA-CM-6678-01	Cancer	64.82
COADREAD	TCGA-CM-6679-01	Cancer	57.9167
COADREAD	TCGA-CM-6680-01	Cancer	69.3167
COADREAD	TCGA-D5-5537-01	Cancer	65.7
COADREAD	TCGA-D5-5538-01	Cancer	46.4867
COADREAD	TCGA-D5-5539-01	Cancer	67.3933
COADREAD	TCGA-D5-5540-01	Cancer	59.5633
COADREAD	TCGA-D5-5541-01	Cancer	62.8533
COADREAD	TCGA-D5-6529-01	Cancer	56.97
COADREAD	TCGA-D5-6530-01	Cancer	60.5533
COADREAD	TCGA-D5-6531-01	Cancer	69.4633
COADREAD	TCGA-D5-6532-01	Cancer	62.5433
COADREAD	TCGA-D5-6533-01	Cancer	57.68
COADREAD	TCGA-D5-6534-01	Cancer	55.53
COADREAD	TCGA-D5-6535-01	Cancer	56.5
COADREAD	TCGA-D5-6536-01	Cancer	50.5133
COADREAD	TCGA-D5-6537-01	Cancer	69.4267
COADREAD	TCGA-D5-6538-01	Cancer	86.83
COADREAD	TCGA-D5-6539-01	Cancer	41.6167
COADREAD	TCGA-D5-6540-01	Cancer	62.8733
COADREAD	TCGA-D5-6541-01	Cancer	50.9
COADREAD	TCGA-D5-6898-01	Cancer	55.22
COADREAD	TCGA-D5-6920-01	Cancer	79.1033
COADREAD	TCGA-D5-6922-01	Cancer	60.37
COADREAD	TCGA-D5-6923-01	Cancer	53.3967
COADREAD	TCGA-D5-6924-01	Cancer	34.4367
COADREAD	TCGA-D5-6926-01	Cancer	42.64
COADREAD	TCGA-D5-6927-01	Cancer	71.9467
COADREAD	TCGA-D5-6928-01	Cancer	40.55
COADREAD	TCGA-D5-6929-01	Cancer	62.3167
COADREAD	TCGA-D5-6930-01	Cancer	50.87
COADREAD	TCGA-D5-6931-01	Cancer	67.5067
COADREAD	TCGA-D5-6932-01	Cancer	41.36
COADREAD	TCGA-D5-7000-01	Cancer	58.9033
COADREAD	TCGA-DC-4745-01	Cancer	76.2367
COADREAD	TCGA-DC-4749-01	Cancer	67.41
COADREAD	TCGA-DC-5337-01	Cancer	65.48
COADREAD	TCGA-DC-5869-01	Cancer	54.3033
COADREAD	TCGA-DC-6154-01	Cancer	79.9967
COADREAD	TCGA-DC-6155-01	Cancer	56.6433
COADREAD	TCGA-DC-6156-01	Cancer	51.8733
COADREAD	TCGA-DC-6157-01	Cancer	64.4067
COADREAD	TCGA-DC-6158-01	Cancer	49.36
COADREAD	TCGA-DC-6160-01	Cancer	64.8667
COADREAD	TCGA-DC-6681-01	Cancer	52.8233
COADREAD	TCGA-DC-6682-01	Cancer	55.1667
COADREAD	TCGA-DC-6683-01	Cancer	54.8367
COADREAD	TCGA-DM-A0X9-01	Cancer	63.64
COADREAD	TCGA-DM-A0XD-01	Cancer	51.13
COADREAD	TCGA-DM-A0XF-01	Cancer	37.3733
COADREAD	TCGA-DM-A1D0-01	Cancer	64.8967
COADREAD	TCGA-DM-A1D4-01	Cancer	65.92
COADREAD	TCGA-DM-A1D6-01	Cancer	79.9933
COADREAD	TCGA-DM-A1D7-01	Cancer	57.1867
COADREAD	TCGA-DM-A1D8-01	Cancer	69.4333
COADREAD	TCGA-DM-A1D9-01	Cancer	66.86
COADREAD	TCGA-DM-A1DA-01	Cancer	83.5733
COADREAD	TCGA-DM-A1DB-01	Cancer	72.1267
COADREAD	TCGA-DM-A1HA-01	Cancer	78.38
COADREAD	TCGA-DM-A1HB-01	Cancer	57.1667
COADREAD	TCGA-DM-A280-01	Cancer	46.5567
COADREAD	TCGA-DM-A282-01	Cancer	73.8633
COADREAD	TCGA-DM-A285-01	Cancer	58.0633
COADREAD	TCGA-DM-A288-01	Cancer	73.1267
COADREAD	TCGA-DM-A28A-01	Cancer	77.5467
COADREAD	TCGA-DM-A28C-01	Cancer	77.3867
COADREAD	TCGA-DM-A28E-01	Cancer	81.7933
COADREAD	TCGA-DM-A28F-01	Cancer	66.7733
COADREAD	TCGA-DM-A28G-01	Cancer	68.05
COADREAD	TCGA-DM-A28H-01	Cancer	69.6867
COADREAD	TCGA-DM-A28K-01	Cancer	79.73
[truncated: 5,012 more rows]

## Sheet: TableS3
Supplementary Table 3. Clinical Samples
Cancer Type	Sample Classification	Sample ID	Sample Type	Clinical Information	Stage	Gender	Age	SIX6 Methylation (%, Pyrosequencing)	SIX6 Methylation (ΔCt, MSRE-qPCR)
Breast Cancer	Breast Cancer	BreC-001	Frozen Tissue	invasive ductal carcinoma	Stage III	Female	72	25.0117
Breast Cancer	Breast Cancer	BreC-002	Frozen Tissue	invasive ductal carcinoma	Stage II	Female	50	29.995
Breast Cancer	Breast Cancer	BreC-003	Frozen Tissue	invasive ductal carcinoma	Stage III	Female	55	31.1867
Breast Cancer	Breast Cancer	BreC-004	Frozen Tissue	invasive ductal carcinoma	Stage III	Female	46	26.3433
Breast Cancer	Breast Cancer	BreC-005	Frozen Tissue	invasive ductal carcinoma	Stage II	Female	79	40.9033
Breast Cancer	Breast Cancer	BreC-006	Frozen Tissue	invasive ductal carcinoma	Stage II	Female	49	23.26
Breast Cancer	Breast Cancer	BreC-007	Frozen Tissue	invasive ductal carcinoma	Stage II	Female	54	12.5567
Breast Cancer	Breast Cancer	BreC-008	Frozen Tissue	invasive ductal carcinoma	Stage II	Female	51	35.9233
Breast Cancer	Breast Cancer	BreC-009	Frozen Tissue	invasive ductal carcinoma	Stage II	Female	72	23.9583
Breast Cancer	Breast Cancer	BreC-010	Frozen Tissue	invasive ductal carcinoma	Stage II	Female	59	11.9183
Breast Cancer	Breast Cancer	BreC-011	Frozen Tissue	invasive ductal carcinoma	Stage I	Female	77	27.1667
Breast Cancer	Breast Cancer	BreC-012	Frozen Tissue	invasive ductal carcinoma	Stage II	Female	41	24.9683
Breast Cancer	Breast Cancer	BreC-013	Frozen Tissue	invasive ductal carcinoma	Stage II	Female	58	8.76167
Breast Cancer	Breast Cancer	BreC-014	Frozen Tissue	invasive ductal carcinoma	Stage II	Female	43	15.35
Breast Cancer	Breast Cancer	BreC-015	Frozen Tissue	invasive ductal carcinoma	Stage II	Female	51	24.23
Breast Cancer	Breast Cancer	BreC-016	Frozen Tissue	invasive ductal carcinoma	Stage II	Female	49	24.7667
Breast Cancer	Breast Cancer	BreC-017	Frozen Tissue	invasive ductal carcinoma	Stage III	Female	81	24.3783
Breast Cancer	Breast Cancer	BreC-018	Frozen Tissue	invasive ductal carcinoma	Stage II	Female	56	20.3783
Breast Cancer	Breast Cancer	BreC-019	Frozen Tissue	invasive ductal carcinoma	Stage II	Female	73	18.4767
Breast Cancer	Breast Cancer	BreC-020	Frozen Tissue	invasive ductal carcinoma	Stage II	Female	49	36.8183
Breast Cancer	Breast Cancer	BreC-021	Frozen Tissue	invasive ductal carcinoma	Stage II	Female	48	25.9683
Breast Cancer	Breast Cancer	BreC-022	Frozen Tissue	invasive ductal carcinoma	Stage III	Female	62	41.1217
Breast Cancer	Breast Cancer	BreC-023	Frozen Tissue	invasive ductal carcinoma	Stage II	Female	63	17.0283
Breast Cancer	Breast Cancer	BreC-024	Frozen Tissue	invasive ductal carcinoma	Stage II	Female	60	9.64167
Breast Cancer	Breast Cancer	BreC-025	Frozen Tissue	invasive ductal carcinoma	Stage III	Female	47	16.02
Breast Cancer	Breast Cancer	BreC-026	Frozen Tissue	invasive ductal carcinoma	Stage II	Female	56	27.3783
Breast Cancer	Breast Cancer	BreC-027	Frozen Tissue	invasive ductal carcinoma	Stage III	Female	49	34.4083
Breast Cancer	Breast Cancer	BreC-028	Frozen Tissue	invasive ductal carcinoma	Stage II	Female	50	22.6267
Breast Cancer	Breast Cancer	BreC-029	Frozen Tissue	invasive ductal carcinoma	Stage II	Female	48	31.4617
Breast Cancer	Breast Cancer	BreC-030	Frozen Tissue	invasive ductal carcinoma	Stage II	Female	65	35.77
Breast Cancer	Breast Cancer	BreC-031	Frozen Tissue	invasive ductal carcinoma	Stage III	Female	67	30.11
Breast Cancer	Breast Cancer	BreC-032	Frozen Tissue	invasive ductal carcinoma	Stage III	Female	73	15.4867
Breast Cancer	Breast Cancer	BreC-033	Frozen Tissue	invasive ductal carcinoma	Stage II	Female	75	32.2583
Breast Cancer	Breast Cancer	BreC-034	Frozen Tissue	invasive ductal carcinoma	Stage II	Female	48	12.5533
Breast Cancer	Breast Cancer	BreC-035	Frozen Tissue	invasive ductal carcinoma	Stage III	Female	55	15.9583
Breast Cancer	Breast Cancer	BreC-036	Frozen Tissue	invasive ductal carcinoma	Stage II	Female	61	36.5233
Breast Cancer	Breast Cancer	BreC-037	Frozen Tissue	invasive ductal carcinoma	Stage II	Female	81	46.4583
Breast Cancer	Breast Cancer	BreC-038	Frozen Tissue	invasive ductal carcinoma	Stage III	Female	58	17.5717
Breast Cancer	Breast Cancer	BreC-039	Frozen Tissue	invasive ductal carcinoma	Stage II	Female	56	17.05
Breast Cancer	Breast Cancer	BreC-040	Frozen Tissue	invasive ductal carcinoma	Stage III	Female	54	20.4033
Breast Cancer	Breast Cancer	BreC-041	Frozen Tissue	invasive ductal carcinoma	Stage II	Female	63	18.1033
Breast Cancer	Breast Cancer	BreC-042	Frozen Tissue	invasive ductal carcinoma	Stage II	Female	67	36.3983
Breast Cancer	Breast Cancer	BreC-043	Frozen Tissue	invasive ductal carcinoma	Stage II	Female	43	23.4867
Breast Cancer	Breast Cancer	BreC-044	Frozen Tissue	invasive ductal carcinoma	Stage II	Female	51	17.3367
Breast Cancer	Breast Cancer	BreC-045	Frozen Tissue	invasive ductal carcinoma	Stage II	Female	59	31.04
Breast Cancer	Breast Cancer	BreC-046	Frozen Tissue	invasive ductal carcinoma	Stage II	Female	62	31.2667
Breast Cancer	Breast Cancer	BreC-047	Frozen Tissue	invasive ductal carcinoma	Stage II	Female	53	39.2233
Breast Cancer	Breast Cancer	BreC-048	Frozen Tissue	invasive lobular carcinoma	Unknown	Female	50	25.8817
Breast Cancer	Breast Cancer	BreC-049	Frozen Tissue	invasive ductal carcinoma	Stage II	Female	67	9.95833
Breast Cancer	Breast Cancer	BreC-050	Frozen Tissue	invasive ductal carcinoma	Stage I	Female	61	46.2667
Breast Cancer	Breast Cancer	BreC-051	Frozen Tissue	invasive ductal carcinoma	Stage I	Female	47	19.8833
Breast Cancer	Breast Cancer	BreC-052	Frozen Tissue	invasive ductal carcinoma	Stage II	Female	45	20.0083
Breast Cancer	Breast Cancer	BreC-053	Frozen Tissue	invasive ductal carcinoma	Stage II	Female	53	22.4717
Breast Cancer	Breast Cancer	BreC-054	Frozen Tissue	invasive ductal carcinoma	Stage II	Female	66	14.13
Breast Cancer	Breast Cancer	BreC-055	Frozen Tissue	invasive ductal carcinoma	Stage II	Female	48	30.1033
Breast Cancer	Breast Cancer	BreC-056	Frozen Tissue	invasive ductal carcinoma	Stage II	Female	60	49.5633
Breast Cancer	Breast Cancer	BreC-057	Frozen Tissue	invasive ductal carcinoma	Stage II	Female	74	42.8083
Breast Cancer	Breast Cancer	BreC-058	Frozen Tissue	papillocarcinoma	Stage II	Male	56	9.665
Breast Cancer	Breast Cancer	BreC-059	Frozen Tissue	invasive ductal carcinoma	Unknown	Female	72	20.085
Breast Cancer	Breast Cancer	BreC-060	Frozen Tissue	invasive ductal carcinoma	Stage I	Female	77	29.7433
Breast Cancer	Breast Cancer	BreC-061	Frozen Tissue	invasive ductal carcinoma	Stage III	Female	65	28.0267
Breast Cancer	Breast Cancer	BreC-062	Frozen Tissue	invasive ductal carcinoma	Stage III	Female	34	25.5433
Breast Cancer	Breast Cancer	BreC-063	Frozen Tissue	invasive ductal carcinoma	Stage III	Female	56	17.23
Breast Cancer	Breast Cancer	BreC-064	Frozen Tissue	invasive ductal carcinoma	Stage II	Female	47	20.6533
Breast Cancer	Breast Cancer	BreC-065	Frozen Tissue	invasive ductal carcinoma	Stage II	Female	79	35.3383
Breast Cancer	Breast Cancer	BreC-066	Frozen Tissue	invasive ductal carcinoma	Stage II	Female	52	32.11
Breast Cancer	Breast Cancer	BreC-067	Frozen Tissue	invasive ductal carcinoma	Stage II	Female	66	40.5233
Breast Cancer	Breast Cancer	BreC-068	Frozen Tissue	invasive ductal carcinoma	Stage II	Female	61	52.405
Breast Cancer	Breast Cancer	BreC-069	Frozen Tissue	invasive ductal carcinoma	Stage II	Female	41	49.3633
Breast Cancer	Breast Cancer	BreC-070	Frozen Tissue	invasive ductal carcinoma	Unknown	Female	55	38.88
Breast Cancer	Breast Cancer	BreC-071	Frozen Tissue	invasive ductal carcinoma	Stage II	Female	63	32.3117
Breast Cancer	Breast Cancer	BreC-072	Frozen Tissue	invasive ductal carcinoma	Stage II	Female	56	18.8367
Breast Cancer	Breast Cancer	BreC-073	Frozen Tissue	invasive ductal carcinoma	Stage I	Female	48	19.47
Breast Cancer	Breast Cancer	BreC-074	Frozen Tissue	invasive ductal carcinoma	Stage III	Female	64	9.10667
Breast Cancer	Breast Cancer	BreC-075	Frozen Tissue	invasive ductal carcinoma	Stage II	Female	44	18.4517
Breast Cancer	Breast Cancer	BreC-076	Frozen Tissue	invasive ductal carcinoma	Stage II	Female	58	47.605
Breast Cancer	Breast Cancer	BreC-077	Frozen Tissue	invasive ductal carcinoma	Stage II	Female	51	11.9383
Breast Cancer	Breast Cancer	BreC-078	Frozen Tissue	invasive ductal carcinoma	Stage II	Female	71	22.685
Breast Cancer	Breast Cancer	BreC-079	Frozen Tissue	invasive ductal carcinoma	Stage III	Female	70	29.5267
Breast Cancer	Breast Cancer	BreC-080	Frozen Tissue	invasive ductal carcinoma	Stage II	Female	61	42.4067
Breast Cancer	Breast Cancer	BreC-081	Frozen Tissue	invasive ductal carcinoma	Stage II	Female	74	27.68
Breast Cancer	Breast Cancer	BreC-082	Frozen Tissue	invasive ductal carcinoma	Stage III	Female	64	58.29
Breast Cancer	Breast Cancer	BreC-083	Frozen Tissue	invasive ductal carcinoma	Stage II	Female	65	28.9417
Breast Cancer	Breast Cancer	BreC-084	Frozen Tissue	invasive ductal carcinoma	Stage II	Female	47	46.7533
Breast Cancer	Breast Cancer	BreC-085	Frozen Tissue	invasive ductal carcinoma	Stage II	Female	56	39.035
Breast Cancer	Breast Cancer	BreC-086	Frozen Tissue	invasive ductal carcinoma	Stage II	Female	41	28.995
Breast Cancer	Breast Cancer	BreC-087	Frozen Tissue	invasive ductal carcinoma	Stage II	Female	50	25.5267
Breast Cancer	Breast Cancer	BreC-088	Frozen Tissue	invasive ductal carcinoma	Stage III	Female	41	13.6133
Breast Cancer	Breast Cancer	BreC-089	Frozen Tissue	invasive ductal carcinoma	Stage II	Female	46	23.53
Breast Cancer	Breast Cancer	BreC-090	Frozen Tissue	invasive ductal carcinoma	Stage III	Female	52	12.955
Breast Cancer	Breast Cancer	BreC-091	Frozen Tissue	invasive ductal carcinoma	Stage II	Female	52	30.1333
Breast Cancer	Breast Cancer	BreC-092	Frozen Tissue	invasive ductal carcinoma	Stage III	Female	47	37.2033
Breast Cancer	Breast Cancer	BreC-093	Frozen Tissue	invasive ductal carcinoma	Stage II	Female	48	19.8683
Breast Cancer	Breast Cancer	BreC-094	Frozen Tissue	invasive ductal carcinoma	Stage II	Female	73	23.6933
Breast Cancer	Breast Cancer	BreC-095	Frozen Tissue	invasive ductal carcinoma	Stage III	Female	54	22.425
Breast Cancer	Breast Cancer	BreC-096	Frozen Tissue	invasive ductal carcinoma	Stage II	Female	50	43.185
Breast Cancer	Breast Cancer	BreC-097	Frozen Tissue	invasive ductal carcinoma	Stage II	Female	64	41.375
Breast Cancer	Breast Cancer	BreC-098	Frozen Tissue	invasive ductal carcinoma	Stage II	Female	60	13.775
Breast Cancer	Breast Cancer	BreC-099	Frozen Tissue	invasive ductal carcinoma	Stage II	Female	55	30.275
Breast Cancer	Breast Cancer	BreC-100	Frozen Tissue	invasive ductal carcinoma	Stage II	Female	62	38.8567
Breast Cancer	Para-BreastCancer Ctrl	BreC-101	Frozen Tissue	invasive ductal carcinoma		Female	56	11.86
Breast Cancer	Para-BreastCancer Ctrl	BreC-102	Frozen Tissue	invasive ductal carcinoma		Female	60	15.4767
Breast Cancer	Para-BreastCancer Ctrl	BreC-103	Frozen Tissue	invasive ductal carcinoma		Female	38	13.76
Breast Cancer	Para-BreastCancer Ctrl	BreC-104	Frozen Tissue	mucinous carcinoma		Female	46	13
Breast Cancer	Para-BreastCancer Ctrl	BreC-105	Frozen Tissue	invasive ductal carcinoma		Female	62	17.5433
Breast Cancer	Para-BreastCancer Ctrl	BreC-106	Frozen Tissue	invasive ductal carcinoma		Female	42	13.715
Breast Cancer	Para-BreastCancer Ctrl	BreC-107	Frozen Tissue	mucinous carcinoma		Female	76	9.97
Breast Cancer	Para-BreastCancer Ctrl	BreC-108	Frozen Tissue	invasive ductal carcinoma		Female	60	13.3433
Breast Cancer	Para-BreastCancer Ctrl	BreC-109	Frozen Tissue	invasive ductal carcinoma		Female	54	14.9717
Breast Cancer	Para-BreastCancer Ctrl	BreC-110	Frozen Tissue	invasive ductal carcinoma		Female	53	15.0817
Breast Cancer	Para-BreastCancer Ctrl	BreC-111	Frozen Tissue	invasive ductal carcinoma		Female	37	10.98
Breast Cancer	Para-BreastCancer Ctrl	BreC-112	Frozen Tissue	invasive ductal carcinoma		Female	52	15.005
Breast Cancer	Para-BreastCancer Ctrl	BreC-113	Frozen Tissue	invasive ductal carcinoma		Female	64	11.6767
Breast Cancer	Para-BreastCancer Ctrl	BreC-114	Frozen Tissue	invasive ductal carcinoma		Female	56	14.7183
Breast Cancer	Para-BreastCancer Ctrl	BreC-115	Frozen Tissue	invasive ductal carcinoma		Female	54	13.5217
Breast Cancer	Para-BreastCancer Ctrl	BreC-116	Frozen Tissue	invasive ductal carcinoma		Female	47	11.9983
Breast Cancer	Para-BreastCancer Ctrl	BreC-117	Frozen Tissue	ductal carcinoma in situ		Female	48	12.6183
Breast Cancer	Para-BreastCancer Ctrl	BreC-118	Frozen Tissue	invasive ductal carcinoma		Female	72	0
Breast Cancer	Para-BreastCancer Ctrl	BreC-119	Frozen Tissue	invasive ductal carcinoma		Female	63	11.5417
Breast Cancer	Para-BreastCancer Ctrl	BreC-120	Frozen Tissue	invasive ductal carcinoma		Female	46	12.7533
Breast Cancer	Para-BreastCancer Ctrl	BreC-121	Frozen Tissue	invasive ductal carcinoma		Female	41	9.93833
Breast Cancer	Para-BreastCancer Ctrl	BreC-122	Frozen Tissue	invasive ductal carcinoma		Female	58	14.07
Breast Cancer	Para-BreastCancer Ctrl	BreC-123	Frozen Tissue	invasive ductal carcinoma		Female	48	13.5967
Breast Cancer	Para-BreastCancer Ctrl	BreC-124	Frozen Tissue	invasive ductal carcinoma		Female	51	12.3567
Breast Cancer	Para-BreastCancer Ctrl	BreC-125	Frozen Tissue	invasive ductal carcinoma		Female	44	18.0217
Breast Cancer	Para-BreastCancer Ctrl	BreC-126	Frozen Tissue	invasive ductal carcinoma		Female	55	16.0333
Breast Cancer	Para-BreastCancer Ctrl	BreC-127	Frozen Tissue	invasive ductal carcinoma		Female	46	16.2183
Breast Cancer	Para-BreastCancer Ctrl	BreC-128	Frozen Tissue	invasive ductal carcinoma		Female	45	13.25
Breast Cancer	Para-BreastCancer Ctrl	BreC-129	Frozen Tissue	invasive ductal carcinoma		Female	61	6.585
Breast Cancer	Para-BreastCancer Ctrl	BreC-130	Frozen Tissue	invasive ductal carcinoma		Female	41	14.6167
Breast Cancer	Para-BreastCancer Ctrl	BreC-131	Frozen Tissue	invasive ductal carcinoma		Female	61	13.1333
Breast Cancer	Para-BreastCancer Ctrl	BreC-132	Frozen Tissue	invasive ductal carcinoma		Female	44	15.3133
Breast Cancer	Para-BreastCancer Ctrl	BreC-133	Frozen Tissue	invasive ductal carcinoma		Female	50	6.63667
Breast Cancer	Para-BreastCancer Ctrl	BreC-134	Frozen Tissue	invasive ductal carcinoma		Female	63	14.1783
Breast Cancer	Para-BreastCancer Ctrl	BreC-135	Frozen Tissue	invasive ductal carcinoma		Female	59	12.8817
Breast Cancer	Para-BreastCancer Ctrl	BreC-136	Frozen Tissue	invasive ductal carcinoma		Female	61	16.2117
Breast Cancer	Para-BreastCancer Ctrl	BreC-137	Frozen Tissue	invasive ductal carcinoma		Female	74	10.155
Breast Cancer	Para-BreastCancer Ctrl	BreC-138	Frozen Tissue	invasive ductal carcinoma		Female	74	11.0617
Breast Cancer	Para-BreastCancer Ctrl	BreC-139	Frozen Tissue	invasive ductal carcinoma		Female	47	17.8767
Breast Cancer	Para-BreastCancer Ctrl	BreC-140	Frozen Tissue	invasive ductal carcinoma		Female	41	12.3867
Breast Cancer	Para-BreastCancer Ctrl	BreC-141	Frozen Tissue	invasive ductal carcinoma		Female	39	15.3267
Breast Cancer	Para-BreastCancer Ctrl	BreC-142	Frozen Tissue	ductal carcinoma in situ		Female	43	10.3133
Breast Cancer	Para-BreastCancer Ctrl	BreC-143	Frozen Tissue	invasive ductal carcinoma		Female	55	12.1433
Breast Cancer	Para-BreastCancer Ctrl	BreC-144	Frozen Tissue	invasive ductal carcinoma		Female	46	12.9333
Breast Cancer	Breast Cancer	BreC-145	Frozen Tissue	Breast Cancer	Unknown	Female	56	28.6617
Breast Cancer	Breast Cancer	BreC-146	Frozen Tissue	Lymph gland (M+)	Unknown	Female	56	44.92
Breast Cancer	Para-BreastCancer Ctrl	BreC-147	Frozen Tissue	Para-BreastCancer Ctrl		Female	56	9.61
Breast Cancer	Breast Cancer	BreC-148	Frozen Tissue	Breast Cancer	Unknown	Female	51	30.535
Breast Cancer	Para-BreastCancer Ctrl	BreC-149	Frozen Tissue	Lymph gland (M-)		Female	51	12.4333
Breast Cancer	Para-BreastCancer Ctrl	BreC-150	Frozen Tissue	Para-BreastCancer Ctrl		Female	51	10.5683
Breast Cancer	Breast Cancer	BreC-151	Frozen Tissue	Breast Cancer	Unknown	Female	47	26.0017
Breast Cancer	Para-BreastCancer Ctrl	BreC-152	Frozen Tissue	Lymph gland (M-)		Female	47	18.3083
Breast Cancer	Para-BreastCancer Ctrl	BreC-153	Frozen Tissue	Para-BreastCancer Ctrl		Female	47	10.4733
Breast Cancer	Breast Cancer	BreC-154	Frozen Tissue	Breast Cancer	Unknown	Female	48	48.245
Breast Cancer	Breast Cancer	BreC-155	Frozen Tissue	Lymph gland (M+)	Unknown	Female	48	62.6567
Breast Cancer	Para-BreastCancer Ctrl	BreC-156	Frozen Tissue	Para-BreastCancer Ctrl		Female	48	9.43167
Breast Cancer	Breast Cancer	BreC-157	Frozen Tissue	Breast Cancer	Unknown	Female	42	25.8883
Breast Cancer	Breast Cancer	BreC-158	Frozen Tissue	Lymph gland (M+)	Unknown	Female	42	44.5867
Breast Cancer	Para-BreastCancer Ctrl	BreC-159	Frozen Tissue	Para-BreastCancer Ctrl		Female	42	9.61167
Breast Cancer	Breast Cancer	BreC-160	Frozen Tissue	Breast Cancer	Unknown	Female	38	36.95
Breast Cancer	Breast Cancer	BreC-161	Frozen Tissue	Lymph gland (M+)	Unknown	Female	38	49.5433
Breast Cancer	Para-BreastCancer Ctrl	BreC-162	Frozen Tissue	Para-BreastCancer Ctrl		Female	38	12.1233
Breast Cancer	Breast Cancer	BreC-163	Frozen Tissue	Breast Cancer	Unknown	Female	52	36.075
Breast Cancer	Breast Cancer	BreC-164	Frozen Tissue	Lymph gland (M+)	Unknown	Female	52	32.3883
Breast Cancer	Para-BreastCancer Ctrl	BreC-165	Frozen Tissue	Para-BreastCancer Ctrl		Female	52	12.5383
Breast Cancer	Breast Cancer	BreC-166	Frozen Tissue	Breast Cancer	Unknown	Female	73	19.83
Breast Cancer	Para-BreastCancer Ctrl	BreC-167	Frozen Tissue	Lymph gland (M-)		Female	73	11.675
Breast Cancer	Para-BreastCancer Ctrl	BreC-168	Frozen Tissue	Para-BreastCancer Ctrl		Female	73	10.9783
Breast Cancer	Breast Cancer	BreC-169	Frozen Tissue	Breast Cancer	Unknown	Female	41	20.9517
Breast Cancer	Para-BreastCancer Ctrl	BreC-170	Frozen Tissue	Para-BreastCancer Ctrl		Female	41	12.4367
Breast Cancer	Breast Cancer	BreC-171	Frozen Tissue	Breast Cancer	Unknown	Female	63	25.4817
Breast Cancer	Para-BreastCancer Ctrl	BreC-172	Frozen Tissue	Lymph gland (M-)		Female	63	16.585
Breast Cancer	Para-BreastCancer Ctrl	BreC-173	Frozen Tissue	Para-BreastCancer Ctrl		Female	63	10.9433
Breast Cancer	Breast Cancer	BreC-174	Frozen Tissue	Breast Cancer	Unknown	Female	44	22.4083
Breast Cancer	Para-BreastCancer Ctrl	BreC-175	Frozen Tissue	Lymph gland (M-)		Female	44	14.7483
Breast Cancer	Para-BreastCancer Ctrl	BreC-176	Frozen Tissue	Para-BreastCancer Ctrl		Female	44	10.5133
Cervical Cancer	Cervical Non-cancerous Ctrl	CerC-001	Cervical Smear	HSIL		Female	47		3.0444
Cervical Cancer	Cervical Cancer	CerC-002	Cervical Smear	Cervical Cancer	Stage I	Female	63		0.500669
Cervical Cancer	Cervical Non-cancerous Ctrl	CerC-003	Cervical Smear	HSIL		Female	63		1.3687
Cervical Cancer	Cervical Non-cancerous Ctrl	CerC-004	Cervical Smear	HSIL		Female	39		4.52779
Cervical Cancer	Cervical Non-cancerous Ctrl	CerC-005	Cervical Smear	HSIL		Female	64		2.08821
Cervical Cancer	Cervical Non-cancerous Ctrl	CerC-006	Cervical Smear	HSIL		Female	57		0.987146
Cervical Cancer	Cervical Non-cancerous Ctrl	CerC-007	Cervical Smear	LSIL		Female	29		7.98559
Cervical Cancer	Cervical Non-cancerous Ctrl	CerC-008	Cervical Smear	HSIL		Female	44		5.11678
Cervical Cancer	Cervical Non-cancerous Ctrl	CerC-009	Cervical Smear	HSIL		Female	34		4.25703
Cervical Cancer	Cervical Non-cancerous Ctrl	CerC-010	Cervical Smear	HSIL		Female	51		3.32867
Cervical Cancer	Cervical Non-cancerous Ctrl	CerC-011	Cervical Smear	HSIL		Female	43		3.05573
Cervical Cancer	Cervical Non-cancerous Ctrl	CerC-012	Cervical Smear	LSIL		Female	32		8.70093
Cervical Cancer	Cervical Non-cancerous Ctrl	CerC-013	Cervical Smear	LSIL		Female	67		6.83009
Cervical Cancer	Cervical Non-cancerous Ctrl	CerC-014	Cervical Smear	HSIL		Female	37		4.11403
Cervical Cancer	Cervical Non-cancerous Ctrl	CerC-015	Cervical Smear	LSIL		Female	35		4.98059
Cervical Cancer	Cervical Non-cancerous Ctrl	CerC-016	Cervical Smear	LSIL		Female	43		6.66788
Cervical Cancer	Cervical Non-cancerous Ctrl	CerC-017	Cervical Smear	HSIL		Female	59		1.61417
Cervical Cancer	Cervical Non-cancerous Ctrl	CerC-018	Cervical Smear	LSIL		Female	35		4.37889
Cervical Cancer	Cervical Non-cancerous Ctrl	CerC-019	Cervical Smear	LSIL		Female	50		7.21117
Cervical Cancer	Cervical Non-cancerous Ctrl	CerC-020	Cervical Smear	HSIL		Female	38		4.75706
Cervical Cancer	Cervical Non-cancerous Ctrl	CerC-021	Cervical Smear	HSIL		Female	51		3.38209
Cervical Cancer	Cervical Non-cancerous Ctrl	CerC-022	Cervical Smear	HSIL		Female	29		3.37653
Cervical Cancer	Cervical Non-cancerous Ctrl	CerC-023	Cervical Smear	LSIL		Female	41		6.53077
Cervical Cancer	Cervical Non-cancerous Ctrl	CerC-024	Cervical Smear	HSIL		Female	53		5.28413
Cervical Cancer	Cervical Non-cancerous Ctrl	CerC-025	Cervical Smear	LSIL		Female	49		5.43271
Cervical Cancer	Cervical Non-cancerous Ctrl	CerC-026	Cervical Smear	LSIL		Female	32		7.7441
Cervical Cancer	Cervical Non-cancerous Ctrl	CerC-027	Cervical Smear	LSIL		Female	70		7.53482
Cervical Cancer	Cervical Non-cancerous Ctrl	CerC-028	Cervical Smear	LSIL		Female	60		7.14235
Cervical Cancer	Cervical Non-cancerous Ctrl	CerC-029	Cervical Smear	LSIL		Female	48		5.63743
Cervical Cancer	Cervical Non-cancerous Ctrl	CerC-030	Cervical Smear	LSIL		Female	29		6.60058
Cervical Cancer	Cervical Non-cancerous Ctrl	CerC-031	Cervical Smear	LSIL		Female	46		4.76284
Cervical Cancer	Cervical Non-cancerous Ctrl	CerC-032	Cervical Smear	HSIL		Female	66		0.267935
Cervical Cancer	Cervical Non-cancerous Ctrl	CerC-033	Cervical Smear	HSIL		Female	59		3.67924
Cervical Cancer	Cervical Non-cancerous Ctrl	CerC-034	Cervical Smear	LSIL		Female	41		8.86745
Cervical Cancer	Cervical Non-cancerous Ctrl	CerC-035	Cervical Smear	LSIL		Female	29		8.18639
Cervical Cancer	Cervical Non-cancerous Ctrl	CerC-036	Cervical Smear	LSIL		Female	42		7.6532
Cervical Cancer	Cervical Cancer	CerC-037	Cervical Smear	Cervical Cancer	Stage I	Female	34		3.9777
Cervical Cancer	Cervical Non-cancerous Ctrl	CerC-038	Cervical Smear	LSIL		Female	25		8.85016
Cervical Cancer	Cervical Non-cancerous Ctrl	CerC-039	Cervical Smear	HSIL		Female	58		2.83491
Cervical Cancer	Cervical Non-cancerous Ctrl	CerC-040	Cervical Smear	HSIL		Female	69		2.80898
Cervical Cancer	Cervical Non-cancerous Ctrl	CerC-041	Cervical Smear	LSIL		Female	46		8.44344
Cervical Cancer	Cervical Non-cancerous Ctrl	CerC-042	Cervical Smear	LSIL		Female	50		7.94172
Cervical Cancer	Cervical Non-cancerous Ctrl	CerC-043	Cervical Smear	LSIL		Female	24		8.33299
Cervical Cancer	Cervical Non-cancerous Ctrl	CerC-044	Cervical Smear	LSIL		Female	50		7.77386
Cervical Cancer	Cervical Cancer	CerC-045	Cervical Smear	Cervical Cancer	Stage I	Female	73		0.667814
Cervical Cancer	Cervical Non-cancerous Ctrl	CerC-046	Cervical Smear	LSIL		Female	29		6.13768
Cervical Cancer	Cervical Non-cancerous Ctrl	CerC-047	Cervical Smear	HSIL		Female	60		4.59389
Cervical Cancer	Cervical Non-cancerous Ctrl	CerC-048	Cervical Smear	LSIL		Female	36		8.09099
Cervical Cancer	Cervical Non-cancerous Ctrl	CerC-049	Cervical Smear	LSIL		Female	53		4.74512
Cervical Cancer	Cervical Cancer	CerC-050	Cervical Smear	Cervical Cancer	Stage I	Female	49		1.49539
Cervical Cancer	Cervical Non-cancerous Ctrl	CerC-051	Cervical Smear	LSIL		Female	49		7.67959
Cervical Cancer	Cervical Non-cancerous Ctrl	CerC-052	Cervical Smear	HSIL		Female	36		5.79314
Cervical Cancer	Cervical Cancer	CerC-053	Cervical Smear	Cervical Cancer	Stage I	Female	69		0.759466
Cervical Cancer	Cervical Non-cancerous Ctrl	CerC-054	Cervical Smear	LSIL		Female	36		8.53389
Cervical Cancer	Cervical Non-cancerous Ctrl	CerC-055	Cervical Smear	HSIL		Female	37		4.0386
Cervical Cancer	Cervical Non-cancerous Ctrl	CerC-056	Cervical Smear	HSIL		Female	50		5.54873
Cervical Cancer	Cervical Non-cancerous Ctrl	CerC-057	Cervical Smear	LSIL		Female	34		4.16745
Cervical Cancer	Cervical Non-cancerous Ctrl	CerC-058	Cervical Smear	LSIL		Female	52		5.63486
Cervical Cancer	Cervical Non-cancerous Ctrl	CerC-059	Cervical Smear	LSIL		Female	37		6.77946
Cervical Cancer	Cervical Non-cancerous Ctrl	CerC-060	Cervical Smear	Normal		Female	56		8.32001
Cervical Cancer	Cervical Non-cancerous Ctrl	CerC-061	Cervical Smear	Normal		Female	62		7.78247
Cervical Cancer	Cervical Non-cancerous Ctrl	CerC-062	Cervical Smear	Normal		Female	40		8.60476
Cervical Cancer	Cervical Non-cancerous Ctrl	CerC-063	Cervical Smear	Normal		Female	70		6.71393
Cervical Cancer	Cervical Non-cancerous Ctrl	CerC-064	Cervical Smear	Normal		Female	51		8.06862
Cervical Cancer	Cervical Non-cancerous Ctrl	CerC-065	Cervical Smear	Normal		Female	37		6.99416
Cervical Cancer	Cervical Non-cancerous Ctrl	CerC-066	Cervical Smear	Normal		Female	37		5.36303
Cervical Cancer	Cervical Non-cancerous Ctrl	CerC-067	Cervical Smear	LSIL		Female	53		7.29487
Cervical Cancer	Cervical Non-cancerous Ctrl	CerC-068	Cervical Smear	Normal		Female	38		4.87003
Cervical Cancer	Cervical Non-cancerous Ctrl	CerC-069	Cervical Smear	Normal		Female	39		8.09139
Cervical Cancer	Cervical Non-cancerous Ctrl	CerC-070	Cervical Smear	Normal		Female	47		7.07386
Cervical Cancer	Cervical Non-cancerous Ctrl	CerC-071	Cervical Smear	Normal		Female	47		5.16732
Cervical Cancer	Cervical Non-cancerous Ctrl	CerC-072	Cervical Smear	LSIL		Female	25		6.5299
Cervical Cancer	Cervical Non-cancerous Ctrl	CerC-073	Cervical Smear	HSIL		Female	40		4.15127
Cervical Cancer	Cervical Non-cancerous Ctrl	CerC-074	Cervical Smear	Normal		Female	34		5.8508
Cervical Cancer	Cervical Non-cancerous Ctrl	CerC-075	Cervical Smear	Normal		Female	40		5.63886
Cervical Cancer	Cervical Non-cancerous Ctrl	CerC-076	Cervical Smear	Normal		Female	50		5.53964
Cervical Cancer	Cervical Non-cancerous Ctrl	CerC-077	Cervical Smear	Normal		Female	40		8.39636
Cervical Cancer	Cervical Non-cancerous Ctrl	CerC-078	Cervical Smear	Normal		Female	39		7.08162
Cervical Cancer	Cervical Non-cancerous Ctrl	CerC-079	Cervical Smear	Normal		Female	36		6.46426
Cervical Cancer	Cervical Non-cancerous Ctrl	CerC-080	Cervical Smear	Normal		Female	46		5.42311
Cervical Cancer	Cervical Non-cancerous Ctrl	CerC-081	Cervical Smear	LSIL		Female	52		7.69406
Cervical Cancer	Cervical Non-cancerous Ctrl	CerC-082	Cervical Smear	Normal		Female	34		8.45016
Cervical Cancer	Cervical Non-cancerous Ctrl	CerC-083	Cervical Smear	Normal		Female	36		7.78123
Cervical Cancer	Cervical Non-cancerous Ctrl	CerC-084	Cervical Smear	Normal		Female	45		7.03091
Cervical Cancer	Cervical Non-cancerous Ctrl	CerC-085	Cervical Smear	Normal		Female	35		6.90766
Cervical Cancer	Cervical Non-cancerous Ctrl	CerC-086	Cervical Smear	Normal		Female	41		8.05104
Cervical Cancer	Cervical Non-cancerous Ctrl	CerC-087	Cervical Smear	Normal		Female	58		8.09783
Cervical Cancer	Cervical Non-cancerous Ctrl	CerC-088	Cervical Smear	Normal		Female	39		6.397
Cervical Cancer	Cervical Non-cancerous Ctrl	CerC-089	Cervical Smear	Normal		Female	60		6.61143
Cervical Cancer	Cervical Non-cancerous Ctrl	CerC-090	Cervical Smear	Normal		Female	40		7.36255
Cervical Cancer	Cervical Non-cancerous Ctrl	CerC-091	Cervical Smear	Normal		Female	31		7.65643
Cervical Cancer	Cervical Non-cancerous Ctrl	CerC-092	Cervical Smear	HSIL		Female	55		2.47017
Cervical Cancer	Cervical Non-cancerous Ctrl	CerC-093	Cervical Smear	Normal		Female	28		7.21033
Cervical Cancer	Cervical Non-cancerous Ctrl	CerC-094	Cervical Smear	Normal		Female	41		5.42842
Cervical Cancer	Cervical Non-cancerous Ctrl	CerC-095	Cervical Smear	HSIL		Female	36		2.76799
Cervical Cancer	Cervical Non-cancerous Ctrl	CerC-096	Cervical Smear	Normal		Female	38		8.51623
Cervical Cancer	Cervical Non-cancerous Ctrl	CerC-097	Cervical Smear	Normal		Female	32		6.08563
Cervical Cancer	Cervical Non-cancerous Ctrl	CerC-098	Cervical Smear	Normal		Female	34		6.969
Cervical Cancer	Cervical Non-cancerous Ctrl	CerC-099	Cervical Smear	Normal		Female	57		7.61404
Cervical Cancer	Cervical Non-cancerous Ctrl	CerC-100	Cervical Smear	Normal		Female	44		7.68314
Cervical Cancer	Cervical Non-cancerous Ctrl	CerC-101	Cervical Smear	Normal		Female	49		7.84295
Cervical Cancer	Cervical Non-cancerous Ctrl	CerC-102	Cervical Smear	Normal		Female	63		5.71465
Cervical Cancer	Cervical Non-cancerous Ctrl	CerC-103	Cervical Smear	Normal		Female	58		7.54081
Cervical Cancer	Cervical Non-cancerous Ctrl	CerC-104	Cervical Smear	Normal		Female	46		5.81507
Cervical Cancer	Cervical Non-cancerous Ctrl	CerC-105	Cervical Smear	Normal		Female	22		5.52677
Cervical Cancer	Cervical Non-cancerous Ctrl	CerC-106	Cervical Smear	LSIL		Female	42		6.4831
Cervical Cancer	Cervical Non-cancerous Ctrl	CerC-107	Cervical Smear	Normal		Female	27		7.98236
Cervical Cancer	Cervical Non-cancerous Ctrl	CerC-108	Cervical Smear	Normal		Female	56		7.95377
Cervical Cancer	Cervical Non-cancerous Ctrl	CerC-109	Cervical Smear	Normal		Female	29		8.80351
Cervical Cancer	Cervical Non-cancerous Ctrl	CerC-110	Cervical Smear	Normal		Female	42		6.85927
Cervical Cancer	Cervical Non-cancerous Ctrl	CerC-111	Cervical Smear	Normal		Female	45		6.41048
Cervical Cancer	Cervical Non-cancerous Ctrl	CerC-112	Cervical Smear	Normal		Female	58		6.42566
Cervical Cancer	Cervical Non-cancerous Ctrl	CerC-113	Cervical Smear	Normal		Female	39		6.64986
Cervical Cancer	Cervical Non-cancerous Ctrl	CerC-114	Cervical Smear	Normal		Female	72		7.34681
Cervical Cancer	Cervical Non-cancerous Ctrl	CerC-115	Cervical Smear	Normal		Female	57		7.59571
Cervical Cancer	Cervical Non-cancerous Ctrl	CerC-116	Cervical Smear	Normal		Female	62		6.60512
Cervical Cancer	Cervical Non-cancerous Ctrl	CerC-117	Cervical Smear	Normal		Female	31		7.97709
Cervical Cancer	Cervical Non-cancerous Ctrl	CerC-118	Cervical Smear	Normal		Female	33		8.7875
Cervical Cancer	Cervical Non-cancerous Ctrl	CerC-119	Cervical Smear	Normal		Female	35		6.72029
Cervical Cancer	Cervical Non-cancerous Ctrl	CerC-120	Cervical Smear	Normal		Female	28		5.8475
Cervical Cancer	Cervical Non-cancerous Ctrl	CerC-121	Cervical Smear	Normal		Female	34		8.17104
Cervical Cancer	Cervical Non-cancerous Ctrl	CerC-122	Cervical Smear	Normal		Female	63		7.89416
Cervical Cancer	Cervical Non-cancerous Ctrl	CerC-123	Cervical Smear	Normal		Female	45		7.79843
Cervical Cancer	Cervical Non-cancerous Ctrl	CerC-124	Cervical Smear	Normal		Female	61		7.42996
Cervical Cancer	Cervical Non-cancerous Ctrl	CerC-125	Cervical Smear	Normal		Female	64		5.78918
Cervical Cancer	Cervical Non-cancerous Ctrl	CerC-126	Cervical Smear	Normal		Female	42		8.1083
Cervical Cancer	Cervical Non-cancerous Ctrl	CerC-127	Cervical Smear	Normal		Female	28		5.92739
Cervical Cancer	Cervical Non-cancerous Ctrl	CerC-128	Cervical Smear	Normal		Female	47		6.83731
Cervical Cancer	Cervical Non-cancerous Ctrl	CerC-129	Cervical Smear	Normal		Female	30		5.81005
Cervical Cancer	Cervical Non-cancerous Ctrl	CerC-130	Cervical Smear	Normal		Female	28		7.19736
Cervical Cancer	Cervical Non-cancerous Ctrl	CerC-131	Cervical Smear	Normal		Female	31		7.18783
Cervical Cancer	Cervical Non-cancerous Ctrl	CerC-132	Cervical Smear	Normal		Female	38		7.08975
Cervical Cancer	Cervical Non-cancerous Ctrl	CerC-133	Cervical Smear	Normal		Female	62		6.64186
Cervical Cancer	Cervical Non-cancerous Ctrl	CerC-134	Cervical Smear	Normal		Female	51		7.76098
Cervical Cancer	Cervical Non-cancerous Ctrl	CerC-135	Cervical Smear	HSIL		Female	56		3.8857
Cervical Cancer	Cervical Non-cancerous Ctrl	CerC-136	Cervical Smear	Normal		Female	53		8.42003
Cervical Cancer	Cervical Non-cancerous Ctrl	CerC-137	Cervical Smear	Normal		Female	65		7.22503
Cervical Cancer	Cervical Non-cancerous Ctrl	CerC-138	Cervical Smear	Normal		Female	30		6.73092
Cervical Cancer	Cervical Non-cancerous Ctrl	CerC-139	Cervical Smear	Normal		Female	46		7.15669
Cervical Cancer	Cervical Non-cancerous Ctrl	CerC-140	Cervical Smear	Normal		Female	33		7.43503
Cervical Cancer	Cervical Non-cancerous Ctrl	CerC-141	Cervical Smear	LSIL		Female	31		6.04811
Cervical Cancer	Cervical Non-cancerous Ctrl	CerC-142	Cervical Smear	LSIL		Female	55	13.975
Cervical Cancer	Cervical Non-cancerous Ctrl	CerC-143	Cervical Smear	HSIL		Female	42	8.52
Cervical Cancer	Cervical Non-cancerous Ctrl	CerC-144	Cervical Smear	LSIL		Female	61	23.7433
Cervical Cancer	Cervical Non-cancerous Ctrl	CerC-145	Cervical Smear	HSIL		Female	54	9.01667
Cervical Cancer	Cervical Non-cancerous Ctrl	CerC-146	Cervical Smear	Normal		Female	68	6.53167
Cervical Cancer	Cervical Non-cancerous Ctrl	CerC-147	Cervical Smear	HSIL		Female	42	16.6533
Cervical Cancer	Cervical Non-cancerous Ctrl	CerC-148	Cervical Smear	HSIL		Female	45	9.575
Cervical Cancer	Cervical Non-cancerous Ctrl	CerC-149	Cervical Smear	LSIL		Female	62	18.69
Cervical Cancer	Cervical Non-cancerous Ctrl	CerC-150	Cervical Smear	Normal		Female	63	28.1967
Cervical Cancer	Cervical Non-cancerous Ctrl	CerC-151	Cervical Smear	Normal		Female	59	33.53
Cervical Cancer	Cervical Non-cancerous Ctrl	CerC-152	Cervical Smear	HSIL		Female	64	9.87333
Cervical Cancer	Cervical Non-cancerous Ctrl	CerC-153	Cervical Smear	Normal		Female	49	5
Cervical Cancer	Cervical Non-cancerous Ctrl	CerC-154	Cervical Smear	HSIL		Female	61	14.58
Cervical Cancer	Cervical Non-cancerous Ctrl	CerC-155	Cervical Smear	HSIL		Female	53	6.21667
Cervical Cancer	Cervical Non-cancerous Ctrl	CerC-156	Cervical Smear	Normal		Female	43	5.4
Cervical Cancer	Cervical Non-cancerous Ctrl	CerC-157	Cervical Smear	Normal		Female	61	11.2
Cervical Cancer	Cervical Non-cancerous Ctrl	CerC-158	Cervical Smear	Normal		Female	42	7.2
Cervical Cancer	Cervical Non-cancerous Ctrl	CerC-159	Cervical Smear	Normal		Female	49	8.6
Cervical Cancer	Cervical Non-cancerous Ctrl	CerC-160	Cervical Smear	Normal		Female	39	8
Cervical Cancer	Cervical Non-cancerous Ctrl	CerC-161	Cervical Smear	LSIL		Female	44	8.4
Cervical Cancer	Cervical Non-cancerous Ctrl	CerC-162	Cervical Smear	LSIL		Female	66	8
Cervical Cancer	Cervical Non-cancerous Ctrl	CerC-163	Cervical Smear	HSIL		Female	58	28.4
Cervical Cancer	Cervical Non-cancerous Ctrl	CerC-164	FFPE	HSIL		Female	41	15.8
Cervical Cancer	Cervical Non-cancerous Ctrl	CerC-165	FFPE	HSIL		Female	34	26.1667
Cervical Cancer	Cervical Non-cancerous Ctrl	CerC-166	FFPE	HSIL		Female	43	37
Cervical Cancer	Cervical Non-cancerous Ctrl	CerC-167	FFPE	HSIL		Female	44	21.3333
Cervical Cancer	Cervical Non-cancerous Ctrl	CerC-168	FFPE	HSIL		Female	28	25.8333
Cervical Cancer	Cervical Non-cancerous Ctrl	CerC-169	FFPE	HSIL		Female	33	18.3333
Cervical Cancer	Cervical Non-cancerous Ctrl	CerC-170	FFPE	HSIL		Female	65	57.1667
Cervical Cancer	Cervical Non-cancerous Ctrl	CerC-171	FFPE	HSIL		Female	34	25
Cervical Cancer	Cervical Non-cancerous Ctrl	CerC-172	FFPE	HSIL		Female	56	23.5
Cervical Cancer	Cervical Cancer	CerC-173	FFPE	Cervical Cancer	Stage I	Female	54	62.1667
Cervical Cancer	Cervical Cancer	CerC-174	FFPE	Cervical Cancer	Stage I	Female	65	45.4
Cervical Cancer	Cervical Cancer	CerC-175	FFPE	Cervical Cancer	Stage I	Female	46	49.3333
Cervical Cancer	Cervical Cancer	CerC-176	FFPE	Cervical Cancer	Stage I	Female	53	70.3333
Cervical Cancer	Cervical Cancer	CerC-177	FFPE	Cervical Cancer	Stage I	Female	57	54.5
Cervical Cancer	Cervical Cancer	CerC-178	FFPE	Cervical Cancer	Stage I	Female	63	20.5
Cervical Cancer	Cervical Cancer	CerC-179	FFPE	Cervical Cancer	Stage I	Female	44	56.3333
Cervical Cancer	Cervical Cancer	CerC-180	FFPE	Cervical Cancer	Stage I	Female	42	28.6667
Cervical Cancer	Cervical Cancer	CerC-181	FFPE	Cervical Cancer	Stage I	Female	78	45.3333
Cervical Cancer	Cervical Cancer	CerC-182	FFPE	Cervical Cancer	Stage I	Female	64	17.1667
Cervical Cancer	Cervical Cancer	CerC-183	FFPE	Cervical Cancer	Stage II	Female	53	50.8333
Cervical Cancer	Cervical Cancer	CerC-184	FFPE	Cervical Cancer	Stage II	Female	81	75.8333
Cervical Cancer	Cervical Cancer	CerC-185	FFPE	Cervical Cancer	Stage II	Female	64	51.3333
Cervical Cancer	Cervical Cancer	CerC-186	FFPE	Cervical Cancer	Stage II	Female	47	58.8333
Cervical Cancer	Cervical Cancer	CerC-187	FFPE	Cervical Cancer	Stage II	Female	38	5.83333
Cervical Cancer	Cervical Cancer	CerC-188	FFPE	Cervical Cancer	Stage II	Female	42	37
Cervical Cancer	Cervical Cancer	CerC-189	FFPE	Cervical Cancer	Stage II	Female	54	15.8333
Cervical Cancer	Cervical Cancer	CerC-190	FFPE	Cervical Cancer	Stage II	Female	46	41
Cervical Cancer	Cervical Cancer	CerC-191	FFPE	Cervical Cancer	Stage III	Female	61	15.5
Cervical Cancer	Cervical Cancer	CerC-192	FFPE	Cervical Cancer	Stage III	Female	57	35.8333
Cervical Cancer	Cervical Cancer	CerC-193	FFPE	Cervical Cancer	Stage III	Female	58	36
Cervical Cancer	Cervical Cancer	CerC-194	FFPE	Cervical Cancer	Stage III	Female	47	31.6667
Cervical Cancer	Cervical Cancer	CerC-195	FFPE	Cervical Cancer	Stage III	Female	72	34.1667
Cervical Cancer	Cervical Cancer	CerC-196	FFPE	Cervical Cancer	Stage III	Female	67	29.6667
Cervical Cancer	Cervical Cancer	CerC-197	FFPE	Cervical Cancer	Stage III	Female	56	92.8333
Cervical Cancer	Cervical Cancer	CerC-198	FFPE	Cervical Cancer	Stage III	Female	57	21.5
Cervical Cancer	Cervical Cancer	CerC-199	FFPE	Cervical Cancer	Stage III	Female	39	52.6667
Cervical Cancer	Cervical Cancer	CerC-200	FFPE	Cervical Cancer	Stage III	Female	43	46.8333
Colorectal Cancer	Colorectal Cancer	ColC-001	Frozen Tissue	Colorectal Cancer	Stage IV	Male	57	24.7667
Colorectal Cancer	Para-ColorectalCancer Ctrl	ColC-002	Frozen Tissue	Colorectal Cancer	Stage IV	Male	57	22.1767
Colorectal Cancer	Colorectal Cancer	ColC-003	Frozen Tissue	Colorectal Cancer	Stage II	Female	44	50.2933
Colorectal Cancer	Para-ColorectalCancer Ctrl	ColC-004	Frozen Tissue	Colorectal Cancer	Stage II	Female	44	12.39
Colorectal Cancer	Colorectal Cancer	ColC-005	Frozen Tissue	Colorectal Cancer	Stage II	Male	64	50.5533
Colorectal Cancer	Para-ColorectalCancer Ctrl	ColC-006	Frozen Tissue	Colorectal Cancer	Stage II	Male	64	12.5317
Colorectal Cancer	Colorectal Cancer	ColC-007	Frozen Tissue	Colorectal Cancer	Stage III	Male	52	46.0217
Colorectal Cancer	Para-ColorectalCancer Ctrl	ColC-008	Frozen Tissue	Colorectal Cancer	Stage III	Male	52	20.415
Colorectal Cancer	Colorectal Cancer	ColC-009	Frozen Tissue	Colorectal Cancer	Stage III	Female	44	62.6717
Colorectal Cancer	Para-ColorectalCancer Ctrl	ColC-010	Frozen Tissue	Colorectal Cancer	Stage III	Female	44	25.0867
Colorectal Cancer	Colorectal Cancer	ColC-011	Frozen Tissue	Colorectal Cancer	Stage II	Male	54	27.6
Colorectal Cancer	Para-ColorectalCancer Ctrl	ColC-012	Frozen Tissue	Colorectal Cancer	Stage II	Male	54	25.7233
Colorectal Cancer	Colorectal Cancer	ColC-013	Frozen Tissue	Colorectal Cancer	Stage II	Female	53	37.4733
Colorectal Cancer	Para-ColorectalCancer Ctrl	ColC-014	Frozen Tissue	Colorectal Cancer	Stage II	Female	53	9.715
Colorectal Cancer	Colorectal Cancer	ColC-015	Frozen Tissue	Colorectal Cancer	Stage II	Male	46	39.8133
Colorectal Cancer	Para-ColorectalCancer Ctrl	ColC-016	Frozen Tissue	Colorectal Cancer	Stage II	Male	46	14.4483
Colorectal Cancer	Colorectal Cancer	ColC-017	Frozen Tissue	Colorectal Cancer	Stage II	Female	27	43.1267
Colorectal Cancer	Para-ColorectalCancer Ctrl	ColC-018	Frozen Tissue	Colorectal Cancer	Stage II	Female	27	25.095
Colorectal Cancer	Colorectal Cancer	ColC-019	Frozen Tissue	Colorectal Cancer	Stage II	Female	71	43.2583
Colorectal Cancer	Para-ColorectalCancer Ctrl	ColC-020	Frozen Tissue	Colorectal Cancer	Stage II	Female	71	13.7317
Colorectal Cancer	Colorectal Cancer	ColC-021	Frozen Tissue	Colorectal Cancer	Stage II	Male	49	58.8967
Colorectal Cancer	Para-ColorectalCancer Ctrl	ColC-022	Frozen Tissue	Colorectal Cancer	Stage II	Male	49	38.6533
Colorectal Cancer	Colorectal Cancer	ColC-023	Frozen Tissue	Colorectal Cancer	Stage II	Male	79	17.3817
Colorectal Cancer	Para-ColorectalCancer Ctrl	ColC-024	Frozen Tissue	Colorectal Cancer	Stage II	Male	79	5.87
Colorectal Cancer	Colorectal Cancer	ColC-025	Frozen Tissue	Colorectal Cancer	Stage II	Male	57	17.7933
Colorectal Cancer	Para-ColorectalCancer Ctrl	ColC-026	Frozen Tissue	Colorectal Cancer	Stage II	Male	57	17.0867
Colorectal Cancer	Colorectal Cancer	ColC-027	Frozen Tissue	Colorectal Cancer	Stage III	Male	56	25.9833
Colorectal Cancer	Para-ColorectalCancer Ctrl	ColC-028	Frozen Tissue	Colorectal Cancer	Stage III	Male	56	25.9533
Colorectal Cancer	Colorectal Cancer	ColC-029	Frozen Tissue	Colorectal Cancer	Stage II	Female	67	13.3983
Colorectal Cancer	Para-ColorectalCancer Ctrl	ColC-030	Frozen Tissue	Colorectal Cancer	Stage II	Female	67	0
Colorectal Cancer	Colorectal Cancer	ColC-031	Frozen Tissue	Colorectal Cancer	Stage II	Male	48	22.04
Colorectal Cancer	Para-ColorectalCancer Ctrl	ColC-032	Frozen Tissue	Colorectal Cancer	Stage II	Male	48	9.00167
Colorectal Cancer	Colorectal Cancer	ColC-033	FFPE	Colorectal Cancer	Unknown	Male	57	35.6367
Colorectal Cancer	Colorectal Cancer	ColC-034	FFPE	Colorectal Cancer	Unknown	Female	68	24.025
Colorectal Cancer	Colorectal Cancer	ColC-035	FFPE	Colorectal Cancer	Unknown	Male	74	69.875
Colorectal Cancer	Colorectal Cancer	ColC-036	FFPE	Colorectal Cancer	Unknown	Male	46	59.3917
Colorectal Cancer	Colorectal Cancer	ColC-037	FFPE	Colorectal Cancer	Unknown	Male	58	38.83
Colorectal Cancer	Colorectal Cancer	ColC-038	FFPE	Colorectal Cancer	Unknown	Female	61	58.6233
Colorectal Cancer	Colorectal Cancer	ColC-039	FFPE	Colorectal Cancer	Unknown	Female	49	27.59
Colorectal Cancer	Colorectal Cancer	ColC-040	FFPE	Colorectal Cancer	Unknown	Male	53	38.44
Colorectal Cancer	Colorectal Cancer	ColC-041	FFPE	Colorectal Cancer	Unknown	Female	57	20.84
Colorectal Cancer	Colorectal Cancer	ColC-042	FFPE	Colorectal Cancer	Unknown	Male	83	18.855
Colorectal Cancer	Colorectal Cancer	ColC-043	FFPE	Colorectal Cancer	Unknown	Female	74	26.8383
Colorectal Cancer	Colorectal Cancer	ColC-044	FFPE	Colorectal Cancer	Unknown	Female	64	46.345
Colorectal Cancer	Colorectal Cancer	ColC-045	FFPE	Colorectal Cancer	Unknown	Female	68	41.4117
Colorectal Cancer	Colorectal Cancer	ColC-046	FFPE	Colorectal Cancer	Unknown	Male	65	46.0533
Colorectal Cancer	Colorectal Cancer	ColC-047	FFPE	Colorectal Cancer	Unknown	Male	45	35.8633
Endometrial Cancer	Endometrial Cancer	EndC-001	Cervical Smear	Type II	Type II	Female	52	25.7418
Endometrial Cancer	Endometrial Cancer	EndC-002	Cervical Smear	Type I-G2	Type I-G2	Female	56	23.3464
Endometrial Cancer	Endometrial Cancer	EndC-003	Cervical Smear	Type I-G1	Type I-G1	Female	63	22.5264
Endometrial Cancer	Endometrial Cancer	EndC-004	Cervical Smear	Type I-G1	Type I-G1	Female	49	18.16
Endometrial Cancer	Endometrial Cancer	EndC-005	Cervical Smear	Type I-G2	Type I-G2	Female	71	26.4018
Endometrial Cancer	Endometrial Cancer	EndC-006	Cervical Smear	Type II	Type II	Female	62	29.9318
Endometrial Cancer	Endometrial Cancer	EndC-007	Cervical Smear	Type I-G1	Type I-G1	Female	59	19.7218
Endometrial Cancer	Endometrial Cancer	EndC-008	Cervical Smear	Type I-G1	Type I-G1	Female	81	15.2345
Endometrial Cancer	Endometrial Cancer	EndC-009	Cervical Smear	Type I-G3	Type I-G3	Female	63	34.7891
Endometrial Cancer	Endometrial Cancer	EndC-010	Cervical Smear	Type II	Type II	Female	68	18.6255
Endometrial Cancer	Endometrial Cancer	EndC-011	Cervical Smear	Type II	Type II	Female	57	40.1809
Endometrial Cancer	BED Ctrl	EndC-012	Cervical Smear	BED Ctrl		Female	27	10.21
Endometrial Cancer	BED Ctrl	EndC-013	Cervical Smear	BED Ctrl		Female	35	11.21
Endometrial Cancer	BED Ctrl	EndC-014	Cervical Smear	BED Ctrl		Female	51	13.44
Endometrial Cancer	BED Ctrl	EndC-015	Cervical Smear	BED Ctrl		Female	58	10.53
Endometrial Cancer	BED Ctrl	EndC-016	Cervical Smear	BED Ctrl		Female	49	11.16
Endometrial Cancer	BED Ctrl	EndC-017	Cervical Smear	BED Ctrl		Female	65	13.43
Endometrial Cancer	BED Ctrl	EndC-018	Cervical Smear	BED Ctrl		Female	51	10.85
Endometrial Cancer	BED Ctrl	EndC-019	Cervical Smear	BED Ctrl		Female	45	12.56
Endometrial Cancer	BED Ctrl	EndC-020	Cervical Smear	BED Ctrl		Female	41	10.48
Endometrial Cancer	BED Ctrl	EndC-021	Cervical Smear	BED Ctrl		Female	63	13.37
Endometrial Cancer	BED Ctrl	EndC-022	Cervical Smear	BED Ctrl		Female	50	17.48
Endometrial Cancer	BED Ctrl	EndC-023	Cervical Smear	BED Ctrl		Female	44	13.89
Endometrial Cancer	BED Ctrl	EndC-024	Cervical Smear	BED Ctrl		Female	42	13.44
Endometrial Cancer	BED Ctrl	EndC-025	Cervical Smear	BED Ctrl		Female	56	14.07
Endometrial Cancer	Endometrial Cancer	EndC-026	Cervical Smear	Type I-G2	Type I-G2	Female	57	17.16
Endometrial Cancer	Endometrial Cancer	EndC-027	Cervical Smear	Type I-G2	Type I-G2	Female	44	16.66
Endometrial Cancer	Endometrial Cancer	EndC-028	Cervical Smear	Type I-G1	Type I-G1	Female	52	15.41
Endometrial Cancer	BED Ctrl	EndC-029	Cervical Smear	BED Ctrl		Female	71	13.72
Endometrial Cancer	Endometrial Cancer	EndC-030	Cervical Smear	Type I-G2	Type I-G2	Female	43	28.82
Endometrial Cancer	Endometrial Cancer	EndC-031	Cervical Smear	Type I-G3	Type I-G3	Female	39	18.07
Endometrial Cancer	Endometrial Cancer	EndC-032	Cervical Smear	Type II	Type II	Female	64	17.14
Endometrial Cancer	Endometrial Cancer	EndC-033	Cervical Smear	Type II	Type II	Female	41	16.29
Endometrial Cancer	Endometrial Cancer	EndC-034	Cervical Smear	Type I-G1	Type I-G1	Female	48	17.21
Endometrial Cancer	Endometrial Cancer	EndC-035	Cervical Smear	Type II	Type II	Female	58	25.92
Endometrial Cancer	BED Ctrl	EndC-036	Cervical Smear	BED Ctrl		Female	50	12.47
Endometrial Cancer	BED Ctrl	EndC-037	Cervical Smear	BED Ctrl		Female	67	14.97
Endometrial Cancer	BED Ctrl	EndC-038	Cervical Smear	BED Ctrl		Female	56	13.35
Endometrial Cancer	BED Ctrl	EndC-039	Cervical Smear	BED Ctrl		Female	62	13.35
Endometrial Cancer	BED Ctrl	EndC-040	Cervical Smear	BED Ctrl		Female	60	11.67
Endometrial Cancer	BED Ctrl	EndC-041	Cervical Smear	BED Ctrl		Female	68	11.84
Endometrial Cancer	BED Ctrl	EndC-042	Cervical Smear	BED Ctrl		Female	57	12.07
Endometrial Cancer	BED Ctrl	EndC-043	Cervical Smear	BED Ctrl		Female	63	15.92
Endometrial Cancer	BED Ctrl	EndC-044	Cervical Smear	BED Ctrl		Female	45	13.24
Endometrial Cancer	BED Ctrl	EndC-045	Cervical Smear	BED Ctrl		Female	71	11.46
Endometrial Cancer	BED Ctrl	EndC-046	Cervical Smear	BED Ctrl		Female	52	11.55
Endometrial Cancer	BED Ctrl	EndC-047	Cervical Smear	BED Ctrl		Female	74	12.33
Endometrial Cancer	BED Ctrl	EndC-048	Cervical Smear	BED Ctrl		Female	47	9.76
Endometrial Cancer	BED Ctrl	EndC-049	Cervical Smear	BED Ctrl		Female	33	8.8
Endometrial Cancer	BED Ctrl	EndC-050	Cervical Smear	BED Ctrl		Female	65	14.34
Endometrial Cancer	BED Ctrl	EndC-051	Cervical Smear	BED Ctrl		Female	61	14.16
Endometrial Cancer	BED Ctrl	EndC-052	Cervical Smear	BED Ctrl		Female	36	16.72
Endometrial Cancer	BED Ctrl	EndC-053	Cervical Smear	BED Ctrl		Female	47	15.87
Endometrial Cancer	BED Ctrl	EndC-054	Cervical Smear	BED Ctrl		Female	41	10.48
Endometrial Cancer	BED Ctrl	EndC-055	Cervical Smear	BED Ctrl		Female	68	18.14
Endometrial Cancer	BED Ctrl	EndC-056	Cervical Smear	BED Ctrl		Female	44	14.67
Endometrial Cancer	BED Ctrl	EndC-057	Cervical Smear	BED Ctrl		Female	51	17.75
Endometrial Cancer	BED Ctrl	EndC-058	Cervical Smear	BED Ctrl		Female	52	16.93
Endometrial Cancer	BED Ctrl	EndC-059	Cervical Smear	BED Ctrl		Female	34	16.78
Endometrial Cancer	BED Ctrl	EndC-060	Cervical Smear	BED Ctrl		Female	46	13.84
Endometrial Cancer	BED Ctrl	EndC-061	Cervical Smear	BED Ctrl		Female	72	15.64
Endometrial Cancer	BED Ctrl	EndC-062	Cervical Smear	BED Ctrl		Female	43	12.09
Endometrial Cancer	Endometrial Cancer	EndC-063	Cervical Smear	Type I-G2	Type I-G2	Female	47	17.06
Endometrial Cancer	BED Ctrl	EndC-064	Cervical Smear	BED Ctrl		Female	58	12.5
Endometrial Cancer	BED Ctrl	EndC-065	Cervical Smear	BED Ctrl		Female	57	10.98
Endometrial Cancer	BED Ctrl	EndC-066	Cervical Smear	BED Ctrl		Female	50	15.23
Endometrial Cancer	BED Ctrl	EndC-067	Cervical Smear	BED Ctrl		Female	62	15
Endometrial Cancer	BED Ctrl	EndC-068	Cervical Smear	BED Ctrl		Female	40	10.71
Endometrial Cancer	BED Ctrl	EndC-069	Cervical Smear	BED Ctrl		Female	40	14.29
Endometrial Cancer	BED Ctrl	EndC-070	Cervical Smear	BED Ctrl		Female	55	17.44
Endometrial Cancer	BED Ctrl	EndC-071	Cervical Smear	BED Ctrl		Female	63	13.55
Endometrial Cancer	BED Ctrl	EndC-072	Cervical Smear	BED Ctrl		Female	51	17.34
Endometrial Cancer	BED Ctrl	EndC-073	Cervical Smear	BED Ctrl		Female	50	13.24
Endometrial Cancer	BED Ctrl	EndC-074	Cervical Smear	BED Ctrl		Female	71	17.7
Endometrial Cancer	BED Ctrl	EndC-075	Cervical Smear	BED Ctrl		Female	34	13.63
Endometrial Cancer	BED Ctrl	EndC-076	Cervical Smear	BED Ctrl		Female	41	15.32
Endometrial Cancer	BED Ctrl	EndC-077	Cervical Smear	BED Ctrl		Female	39	15.5
Endometrial Cancer	BED Ctrl	EndC-078	Cervical Smear	BED Ctrl		Female	47	14.22
Endometrial Cancer	Endometrial Cancer	EndC-079	Cervical Smear	Type I-G2	Type I-G2	Female	43	35.04
Endometrial Cancer	Endometrial Cancer	EndC-080	Cervical Smear	Type I-G2	Type I-G2	Female	57	15.76
Endometrial Cancer	Endometrial Cancer	EndC-081	Cervical Smear	Type I-G1	Type I-G1	Female	68	38.24
Endometrial Cancer	Endometrial Cancer	EndC-082	Cervical Smear	Type I-G1	Type I-G1	Female	71	22.88
Endometrial Cancer	Endometrial Cancer	EndC-083	Cervical Smear	Type I-G1	Type I-G1	Female	62	16.32
Gastric Cancer	Gastric Cancer	GasC-001	FFPE	Gastric Cancer	Stage II	Female	71	24.055
Gastric Cancer	Gastric Non-cancerous Ctrl	GasC-002	FFPE	Low Gastric Cancer Risk: superficial gastritis		Male	57	4.628
Gastric Cancer	Gastric Non-cancerous Ctrl	GasC-003	FFPE	Low Gastric Cancer Risk: gastricism		Female	70	6.9225
Gastric Cancer	Gastric Cancer	GasC-004	FFPE	Gastric Cancer	Stage II	Male	45	8.385
Gastric Cancer	Gastric Non-cancerous Ctrl	GasC-005	FFPE	High Gastric Cancer Risk: HSIL		Male	83	26.8175
Gastric Cancer	Gastric Non-cancerous Ctrl	GasC-006	FFPE	High Gastric Cancer Risk: HSIL		Male	65	21.9425
Gastric Cancer	Gastric Non-cancerous Ctrl	GasC-007	FFPE	Low Gastric Cancer Risk: LSIL		Male	58	16.768
Gastric Cancer	Gastric Non-cancerous Ctrl	GasC-008	FFPE	Low Gastric Cancer Risk: gastricism		Male	34	4.755
Gastric Cancer	Gastric Non-cancerous Ctrl	GasC-009	FFPE	Low Gastric Cancer Risk: superficial gastritis		Female	64	14.34
Gastric Cancer	Gastric Cancer	GasC-010	FFPE	Gastric Cancer	Stage II	Male	33	20.8825
Gastric Cancer	Gastric Non-cancerous Ctrl	GasC-011	FFPE	Low Gastric Cancer Risk: gastricism		Male	56	6.7975
Gastric Cancer	Gastric Cancer	GasC-012	FFPE	Gastric Cancer	Stage II	Male	43	38.018
Gastric Cancer	Gastric Non-cancerous Ctrl	GasC-013	FFPE	Low Gastric Cancer Risk: LSIL		Male	91	7.07
Gastric Cancer	Gastric Non-cancerous Ctrl	GasC-014	FFPE	Low Gastric Cancer Risk: superficial gastritis		Male	43	4.67
Gastric Cancer	Gastric Non-cancerous Ctrl	GasC-015	FFPE	Low Gastric Cancer Risk: Chronic non-atrophic gastritis		Female	71	16.475
Gastric Cancer	Gastric Non-cancerous Ctrl	GasC-016	FFPE	Low Gastric Cancer Risk: Chronic non-atrophic gastritis		Male	50	10.895
Gastric Cancer	Gastric Non-cancerous Ctrl	GasC-017	FFPE	Low Gastric Cancer Risk: Chronic non-atrophic gastritis		Female	72	7.0425
Gastric Cancer	Gastric Non-cancerous Ctrl	GasC-018	FFPE	Low Gastric Cancer Risk: superficial gastritis		Male	56	10.9875
Gastric Cancer	Gastric Cancer	GasC-019	FFPE	Gastric Cancer	Stage III	Female	56	25.44
Gastric Cancer	Gastric Non-cancerous Ctrl	GasC-020	FFPE	High Gastric Cancer Risk: HSIL		Female	48	27.5075
Gastric Cancer	Gastric Non-cancerous Ctrl	GasC-021	FFPE	Low Gastric Cancer Risk: gastricism		Female	39	6.6075
Gastric Cancer	Gastric Cancer	GasC-022	FFPE	Gastric Cancer	Stage III	Female	57	19.3925
Gastric Cancer	Gastric Cancer	GasC-023	FFPE	Gastric Cancer	Stage III	Male	73	21.118
Gastric Cancer	Gastric Non-cancerous Ctrl	GasC-024	FFPE	High Gastric Cancer Risk: HSIL		Male	62	6.314
Gastric Cancer	Gastric Cancer	GasC-025	FFPE	Gastric Cancer	Stage IV	Male	69	18.66
Gastric Cancer	Gastric Non-cancerous Ctrl	GasC-026	FFPE	Low Gastric Cancer Risk: superficial gastritis		Female	70	13.2875
Gastric Cancer	Gastric Non-cancerous Ctrl	GasC-027	FFPE	Low Gastric Cancer Risk: Chronic non-atrophic gastritis		Male	56	25.2667
Gastric Cancer	Gastric Non-cancerous Ctrl	GasC-028	FFPE	Low Gastric Cancer Risk: Chronic non-atrophic gastritis		Male	60	35.485
Gastric Cancer	Gastric Non-cancerous Ctrl	GasC-029	FFPE	Low Gastric Cancer Risk: Chronic non-atrophic gastritis		Female	57	18.1633
Gastric Cancer	Gastric Non-cancerous Ctrl	GasC-030	FFPE	Low Gastric Cancer Risk: Chronic non-atrophic gastritis		Male	59	14.8067
Gastric Cancer	Gastric Non-cancerous Ctrl	GasC-031	FFPE	Low Gastric Cancer Risk: Chronic non-atrophic gastritis		Male	62	26.42
Gastric Cancer	Gastric Non-cancerous Ctrl	GasC-032	FFPE	Low Gastric Cancer Risk: Chronic non-atrophic gastritis		Male	48	15.095
Gastric Cancer	Gastric Non-cancerous Ctrl	GasC-033	FFPE	Low Gastric Cancer Risk: Chronic non-atrophic gastritis		Female	39	25.635
Gastric Cancer	Gastric Non-cancerous Ctrl	GasC-034	FFPE	Low Gastric Cancer Risk: Chronic non-atrophic gastritis		Male	47	37.525
Gastric Cancer	Gastric Non-cancerous Ctrl	GasC-035	FFPE	Low Gastric Cancer Risk: Chronic non-atrophic gastritis		Female	49	32.7217
Gastric Cancer	Gastric Non-cancerous Ctrl	GasC-036	FFPE	Low Gastric Cancer Risk: Chronic non-atrophic gastritis		Male	56	25.0083
Gastric Cancer	Gastric Non-cancerous Ctrl	GasC-037	FFPE	High Gastric Cancer Risk: atrophy gastritis		Male	57	19.2833
Gastric Cancer	Gastric Non-cancerous Ctrl	GasC-038	FFPE	High Gastric Cancer Risk: atrophy gastritis		Female	45	34.8933
Gastric Cancer	Gastric Non-cancerous Ctrl	GasC-039	FFPE	High Gastric Cancer Risk: atrophy gastritis		Male	51	37.515
Gastric Cancer	Gastric Non-cancerous Ctrl	GasC-040	FFPE	High Gastric Cancer Risk: atrophy gastritis		Female	52	40.9267
Gastric Cancer	Gastric Non-cancerous Ctrl	GasC-041	FFPE	High Gastric Cancer Risk: atrophy gastritis		Male	48	44.0917
Gastric Cancer	Gastric Non-cancerous Ctrl	GasC-042	FFPE	High Gastric Cancer Risk: atrophy gastritis		Female	59	36.525
Gastric Cancer	Gastric Non-cancerous Ctrl	GasC-043	FFPE	High Gastric Cancer Risk: atrophy gastritis		Male	58	40.295
Gastric Cancer	Gastric Non-cancerous Ctrl	GasC-044	FFPE	High Gastric Cancer Risk: atrophy gastritis		Female	63	26.6717
Gastric Cancer	Gastric Non-cancerous Ctrl	GasC-045	FFPE	High Gastric Cancer Risk: atrophy gastritis		Female	74	41.5333
Gastric Cancer	Gastric Non-cancerous Ctrl	GasC-046	FFPE	High Gastric Cancer Risk: atrophy gastritis		Male	78	19.615
Gastric Cancer	Gastric Cancer	GasC-047	FFPE	Gastric Cancer	Stage II	Male	47	20.5333
Gastric Cancer	Gastric Cancer	GasC-048	FFPE	Gastric Cancer	Stage III	Female	64	33.485
Gastric Cancer	Gastric Cancer	GasC-049	FFPE	Gastric Cancer	Stage I	Male	53	41.65
Gastric Cancer	Gastric Cancer	GasC-050	FFPE	Gastric Cancer	Stage II	Male	67	41.4783
Gastric Cancer	Gastric Cancer	GasC-051	FFPE	Gastric Cancer	Stage IV	Female	68	40.485
Gastric Cancer	Gastric Cancer	GasC-052	FFPE	Gastric Cancer	Stage II	Male	37	20.075
Gastric Cancer	Gastric Cancer	GasC-053	FFPE	Gastric Cancer	Stage III	Male	48	24.3183
Gastric Cancer	Gastric Cancer	GasC-054	FFPE	Gastric Cancer	Stage II	Male	63	31.3733
Gastric Cancer	Gastric Cancer	GasC-055	FFPE	Gastric Cancer	Stage II	Female	66	35.25
Gastric Cancer	Gastric Cancer	GasC-056	Frozen Tissue	Gastric Cancer	Stage III	Female	77	35.6667
Gastric Cancer	Gastric Cancer	GasC-057	Frozen Tissue	Gastric Cancer	Stage II	Female	59	22.6667
Gastric Cancer	Gastric Cancer	GasC-058	Frozen Tissue	Gastric Cancer	Stage I	Male	47	21.5
Gastric Cancer	Gastric Cancer	GasC-059	Frozen Tissue	Gastric Cancer	Stage II	Female	58	45.1667
Gastric Cancer	Gastric Cancer	GasC-060	Frozen Tissue	Gastric Cancer	Stage II	Male	66	10.3333
Gastric Cancer	Gastric Cancer	GasC-061	Frozen Tissue	Gastric Cancer	Stage II	Male	53	31.5
Gastric Cancer	Gastric Cancer	GasC-062	Frozen Tissue	Gastric Cancer	Stage III	Male	53	19
Gastric Cancer	Gastric Cancer	GasC-063	Frozen Tissue	Gastric Cancer	Stage IV	Male	54	34.5
Gastric Cancer	Gastric Cancer	GasC-064	Frozen Tissue	Gastric Cancer	Stage III	Male	47	23.5
Gastric Cancer	Gastric Cancer	GasC-065	Frozen Tissue	Gastric Cancer	Stage III	Female	59	37
Gastric Cancer	Gastric Non-cancerous Ctrl	GasC-066	Frozen Tissue	Para-GasCancer Ctrl		Male	81	10.8333
Gastric Cancer	Gastric Non-cancerous Ctrl	GasC-067	Frozen Tissue	Para-GasCancer Ctrl		Male	34	9.5
Gastric Cancer	Gastric Non-cancerous Ctrl	GasC-068	Frozen Tissue	Para-GasCancer Ctrl		Female	57	23.5
Gastric Cancer	Gastric Non-cancerous Ctrl	GasC-069	Frozen Tissue	Para-GasCancer Ctrl		Female	61	25.8333
Gastric Cancer	Gastric Non-cancerous Ctrl	GasC-070	Frozen Tissue	Para-GasCancer Ctrl		Male	63	9
Gastric Cancer	Gastric Non-cancerous Ctrl	GasC-071	Frozen Tissue	Para-GasCancer Ctrl		Male	67	11
Gastric Cancer	Gastric Non-cancerous Ctrl	GasC-072	Frozen Tissue	Para-GasCancer Ctrl		Female	57	18.6667
Gastric Cancer	Gastric Non-cancerous Ctrl	GasC-073	Frozen Tissue	Para-GasCancer Ctrl		Male	40	9.66667
Gastric Cancer	Gastric Non-cancerous Ctrl	GasC-074	Frozen Tissue	Para-GasCancer Ctrl		Male	58	21.5
Gastric Cancer	Gastric Non-cancerous Ctrl	GasC-075	Frozen Tissue	Para-GasCancer Ctrl		Male	57	20.1667
Gastric Cancer	Gastric Non-cancerous Ctrl	GasC-076	Frozen Tissue	Surgical margin		Female	56	23.8333
Gastric Cancer	Gastric Non-cancerous Ctrl	GasC-077	Frozen Tissue	Surgical margin		Female	41	25.6667
Gastric Cancer	Gastric Non-cancerous Ctrl	GasC-078	Frozen Tissue	Surgical margin		Male	41	15
Gastric Cancer	Gastric Non-cancerous Ctrl	GasC-079	Frozen Tissue	Surgical margin		Male	46	29.8333
Gastric Cancer	Gastric Non-cancerous Ctrl	GasC-080	Frozen Tissue	Surgical margin		Male	56	30.8333
Gastric Cancer	Gastric Non-cancerous Ctrl	GasC-081	Frozen Tissue	Surgical margin		Male	73	24.1667
Gastric Cancer	Gastric Non-cancerous Ctrl	GasC-082	Frozen Tissue	Surgical margin		Male	64	18.6667
Gastric Cancer	Gastric Non-cancerous Ctrl	GasC-083	Frozen Tissue	Surgical margin		Male	40	23.5
Gastric Cancer	Gastric Non-cancerous Ctrl	GasC-084	Frozen Tissue	Surgical margin		Female	50	22.1667
Gastric Cancer	Gastric Non-cancerous Ctrl	GasC-085	Frozen Tissue	Surgical margin		Female	63	22.3333
Gastric Cancer	Gastric Cancer	GasC-086	FFPE	Gastric Cancer	Stage I	Male	76	46.29
Gastric Cancer	Gastric Cancer	GasC-087	FFPE	Gastric Cancer	Stage I	Female	81	39.755
Gastric Cancer	Gastric Cancer	GasC-088	FFPE	Gastric Cancer	Stage I	Female	57	18.2267
Gastric Cancer	Gastric Cancer	GasC-089	FFPE	Gastric Cancer	Stage I	Male	62	41.985
Gastric Cancer	Gastric Cancer	GasC-090	FFPE	Gastric Cancer	Stage III	Male	53	20
Gastric Cancer	Gastric Cancer	GasC-091	FFPE	Gastric Cancer	Stage II	Male	42	31.4717
Gastric Cancer	Gastric Cancer	GasC-092	FFPE	Gastric Cancer	Stage III	Female	69	32.5417
Gastric Cancer	Gastric Cancer	GasC-093	FFPE	Gastric Cancer	Stage III	Male	59	46.8533
Gastric Cancer	Gastric Cancer	GasC-094	FFPE	Gastric Cancer	Stage III	Male	63	27.65
Gastric Cancer	Gastric Cancer	GasC-095	FFPE	Gastric Cancer	Stage III	Male	55	34.535
Gastric Cancer	Gastric Cancer	GasC-096	FFPE	Gastric Cancer	Stage II	Male	56	36.415
Gastric Cancer	Gastric Cancer	GasC-097	FFPE	Gastric Cancer	Stage IV	Female	77	28.31
Gastric Cancer	Gastric Cancer	GasC-098	FFPE	Gastric Cancer	Stage II	Female	47	30
Gastric Cancer	Gastric Cancer	GasC-099	FFPE	Gastric Cancer	Stage III	Male	59	49.2367
Gastric Cancer	Gastric Cancer	GasC-100	FFPE	Gastric Cancer	Unknown	Female	39	30.5133
Head and Neck Cancer	Head and Neck Cancer	HanC-001	Frozen Tissue	tonsil carcinoma	Stage I	Female	52	34.115
Head and Neck Cancer	Para-HNCancer Ctrl	HanC-002	Frozen Tissue	tonsil carcinoma		Female	55	27.895
Head and Neck Cancer	Head and Neck Cancer	HanC-003	Frozen Tissue	tonsil carcinoma	Stage I	Female	57	65.5417
Head and Neck Cancer	Para-HNCancer Ctrl	HanC-004	Frozen Tissue	tonsil carcinoma		Female	58	18.405
Head and Neck Cancer	Head and Neck Cancer	HanC-005	Frozen Tissue	laryngeal carcinoma	Stage II	Male	62	65.435
Head and Neck Cancer	Para-HNCancer Ctrl	HanC-006	Frozen Tissue	laryngeal carcinoma		Male	45	15.0033
Head and Neck Cancer	Head and Neck Cancer	HanC-007	Frozen Tissue	laryngeal carcinoma	Stage IV	Male	45	30.2667
Head and Neck Cancer	Para-HNCancer Ctrl	HanC-008	Frozen Tissue	laryngeal carcinoma		Male	38	18.3067
Head and Neck Cancer	Head and Neck Cancer	HanC-009	Frozen Tissue	laryngeal carcinoma	Stage II	Male	62	49.765
Head and Neck Cancer	Para-HNCancer Ctrl	HanC-010	Frozen Tissue	laryngeal carcinoma		Male	60	18.0467
Head and Neck Cancer	Head and Neck Cancer	HanC-011	Frozen Tissue	laryngeal carcinoma	Stage III	Female	54	53.1967
Head and Neck Cancer	Para-HNCancer Ctrl	HanC-012	Frozen Tissue	laryngeal carcinoma		Female	61	25.1067
Head and Neck Cancer	Head and Neck Cancer	HanC-013	Frozen Tissue	laryngeal carcinoma	Stage II	Male	45	71.9717
Head and Neck Cancer	Para-HNCancer Ctrl	HanC-014	Frozen Tissue	laryngeal carcinoma		Male	68	19.13
Head and Neck Cancer	Head and Neck Cancer	HanC-015	Frozen Tissue	epiglottic carcinoma	Stage II	Male	45	37.905
Head and Neck Cancer	Para-HNCancer Ctrl	HanC-016	Frozen Tissue	epiglottic carcinoma		Male	45	15
Head and Neck Cancer	Head and Neck Cancer	HanC-017	Frozen Tissue	epiglottic carcinoma	Stage IV	Male	44	47.6767
Head and Neck Cancer	Para-HNCancer Ctrl	HanC-018	Frozen Tissue	epiglottic carcinoma		Male	65	15.8683
Head and Neck Cancer	Head and Neck Cancer	HanC-019	Frozen Tissue	tongue carcinoma	Stage I	Male	67	41.3717
Head and Neck Cancer	Para-HNCancer Ctrl	HanC-020	Frozen Tissue	tongue carcinoma		Male	54	25.5183
Head and Neck Cancer	Head and Neck Cancer	HanC-021	Frozen Tissue	hypopharyngeal carcinoma	Stage II	Female	56	65.5717
Head and Neck Cancer	Para-HNCancer Ctrl	HanC-022	Frozen Tissue	hypopharyngeal carcinoma		Female	53	31.335
Kidney Cancer	Kidney Cancer	KidC-001	Frozen Tissue	renal clear cell carcinoma	Stage II	Male	42	11.3333
Kidney Cancer	Para-KidneyCancer Ctrl	KidC-002	Frozen Tissue	renal clear cell carcinoma		Male	40	7.66667
Kidney Cancer	Kidney Cancer	KidC-003	Frozen Tissue	renal clear cell carcinoma	Stage I	Male	54	7.33333
Kidney Cancer	Para-KidneyCancer Ctrl	KidC-004	Frozen Tissue	renal clear cell carcinoma		Male	63	7.33333
Kidney Cancer	Kidney Cancer	KidC-005	Frozen Tissue	renal clear cell carcinoma	Stage IV	Male	63	9.16667
Kidney Cancer	Para-KidneyCancer Ctrl	KidC-006	Frozen Tissue	renal clear cell carcinoma		Female	55	6.66667
Kidney Cancer	Kidney Cancer	KidC-007	Frozen Tissue	renal clear cell carcinoma	Stage II	Male	31	15.5
Kidney Cancer	Para-KidneyCancer Ctrl	KidC-008	Frozen Tissue	renal clear cell carcinoma		Female	31	6.66667
Kidney Cancer	Kidney Cancer	KidC-009	Frozen Tissue	renal clear cell carcinoma	Stage II	Female	60	17.6667
Kidney Cancer	Para-KidneyCancer Ctrl	KidC-010	Frozen Tissue	renal clear cell carcinoma		Female	60	10.8333
Kidney Cancer	Kidney Cancer	KidC-011	FFPE	renal clear cell carcinoma	Stage IV	Female	61	12.3333
Kidney Cancer	Kidney Cancer	KidC-012	FFPE	renal clear cell carcinoma	Stage II	Male	44	15.5
Kidney Cancer	Kidney Cancer	KidC-013	FFPE	renal clear cell carcinoma	Stage III	Male	67	24.5
Kidney Cancer	Kidney Cancer	KidC-014	FFPE	renal clear cell carcinoma	Stage IV	Female	62	16.3333
Kidney Cancer	Kidney Cancer	KidC-015	FFPE	renal clear cell carcinoma	Stage II	Female	58	8.66667
Kidney Cancer	Kidney Cancer	KidC-016	FFPE	renal clear cell carcinoma	Stage I	Male	58	8
Kidney Cancer	Kidney Cancer	KidC-017	FFPE	renal clear cell carcinoma	Stage II	Male	62	19.8333
Kidney Cancer	Kidney Cancer	KidC-018	FFPE	renal clear cell carcinoma	Stage IV	Male	77	33.3333
Kidney Cancer	Kidney Cancer	KidC-019	FFPE	renal clear cell carcinoma	Stage II	Male	57	24.5
Kidney Cancer	Kidney Cancer	KidC-020	FFPE	renal clear cell carcinoma	Stage III	Female	60	7.66667
Kidney Cancer	Kidney Cancer	KidC-021	FFPE	renal clear cell carcinoma	Stage II	Female	43	10.6667
Kidney Cancer	Kidney Cancer	KidC-022	FFPE	renal clear cell carcinoma	Stage III	Female	71	23.6667
Kidney Cancer	Kidney Cancer	KidC-023	FFPE	renal clear cell carcinoma	Stage II	Female	57	0.5
Kidney Cancer	Kidney Cancer	KidC-024	FFPE	renal clear cell carcinoma	Stage IV	Male	80	11.3333
Kidney Cancer	Kidney Cancer	KidC-025	FFPE	renal clear cell carcinoma	Stage II	Male	65	23.1667
Kidney Cancer	Kidney Cancer	KidC-026	FFPE	renal clear cell carcinoma	Stage II	Male	46	24.8333
Kidney Cancer	Kidney Cancer	KidC-027	FFPE	renal clear cell carcinoma	Stage IV	Female	65	18.6667
Kidney Cancer	Kidney Cancer	KidC-028	FFPE	renal clear cell carcinoma	Stage IV	Male	42	39.3333
Kidney Cancer	Kidney Cancer	KidC-029	FFPE	renal clear cell carcinoma	Stage III	Female	40	61.3333
Kidney Cancer	Kidney Cancer	KidC-030	FFPE	renal clear cell carcinoma	Stage II	Female	41	17
Kidney Cancer	Kidney Cancer	KidC-031	FFPE	renal clear cell carcinoma	Stage I	Male	71	12.5
Leukemia	Normal Control	Leu-001	bone marrow smear	Normal Control		Female	64	12.6433
Leukemia	Normal Control	Leu-002	bone marrow smear	Normal Control		Female	15	6.3
Leukemia	Normal Control	Leu-003	bone marrow smear	Normal Control		Female	86	7.92667
Leukemia	Normal Control	Leu-004	bone marrow smear	Normal Control		Female	50	9.08167
Leukemia	Normal Control	Leu-005	bone marrow smear	Normal Control		Female	31	10.15
Leukemia	Normal Control	Leu-006	bone marrow smear	Normal Control		Female	49	9.88833
Leukemia	Normal Control	Leu-007	bone marrow smear	Normal Control		Female	29	11.1967
Leukemia	Normal Control	Leu-008	bone marrow smear	Normal Control		Female	79	8.66333
Leukemia	Normal Control	Leu-009	bone marrow smear	Normal Control		Female	60	9.66667
Leukemia	Normal Control	Leu-010	bone marrow smear	Normal Control		Male	50	2.61
Leukemia	Normal Control	Leu-011	bone marrow smear	Normal Control		Male	29	12.465
Leukemia	Normal Control	Leu-012	bone marrow smear	Normal Control		Male	22	9.04167
Leukemia	Normal Control	Leu-013	bone marrow smear	Normal Control		Male	61	10.6733
Leukemia	Normal Control	Leu-014	bone marrow smear	Normal Control		Male	40	7.16667
Leukemia	Normal Control	Leu-015	bone marrow smear	Normal Control		Male	60	9.66667
Leukemia	Normal Control	Leu-016	bone marrow smear	Normal Control		Male	81	11.5
Leukemia	Normal Control	Leu-017	bone marrow smear	Normal Control		Male	71	10.5
Leukemia	Normal Control	Leu-018	bone marrow smear	Normal Control		Male	74	9.5
Leukemia	Normal Control	Leu-019	bone marrow smear	Normal Control		Male	43	11.3333
Leukemia	Normal Control	Leu-020	bone marrow smear	Normal Control		Male	24	7
Leukemia	Normal Control	Leu-021	bone marrow smear	Normal Control		Male	50	10.6667
Leukemia	Leukemia	Leu-022	bone marrow smear	AML	M6	Female	48	25.805
Leukemia	Leukemia	Leu-023	bone marrow smear	CML	CP (Chronic Phase)	Male	57	4.5
Leukemia	Leukemia	Leu-024	bone marrow smear	AML	M1	Female	49	28.0317
Leukemia	Leukemia	Leu-025	bone marrow smear	ALL	L1	Male	71	35.63
Leukemia	Leukemia	Leu-026	bone marrow smear	ALL	L1	Male	31	79.3333
Leukemia	Leukemia	Leu-027	bone marrow smear	ALL	L2	Female	10	58.3333
Leukemia	Leukemia	Leu-028	bone marrow smear	ALL	L1	Male	21	2.16667
Leukemia	Leukemia	Leu-029	bone marrow smear	ALL	L1	Male	15	27.8117
Leukemia	Leukemia	Leu-030	bone marrow smear	ALL	L2	Male	10	54.3267
Leukemia	Leukemia	Leu-031	bone marrow smear	AML	M2	Male	62	60.05
Leukemia	Leukemia	Leu-032	bone marrow smear	AML	M3	Male	52	62.045
Leukemia	Leukemia	Leu-033	bone marrow smear	CML	CP (Chronic Phase)	Male	51	6.02167
Leukemia	Leukemia	Leu-034	bone marrow smear	CML	BP (Blastic Phase)	Female	51	52.6667
Leukemia	Leukemia	Leu-035	bone marrow smear	AML	M4	Male	59	35.6283
Leukemia	Leukemia	Leu-036	bone marrow smear	ALL	L2	Male	77	48.8333
Leukemia	Leukemia	Leu-037	bone marrow smear	CML	AP (Accelerated Phase)	Female	54	11.3633
Leukemia	Leukemia	Leu-038	bone marrow smear	AML	M5	Male	28	33.7567
Leukemia	Leukemia	Leu-039	bone marrow smear	CML	BP (Blastic Phase)	Female	36	13.8267
Leukemia	Leukemia	Leu-040	bone marrow smear	ALL	L3	Female	43	84.285
Leukemia	Leukemia	Leu-041	bone marrow smear	AML	M4	Male	65	33.5167
Leukemia	Leukemia	Leu-042	bone marrow smear	AML	M4	Male	46	10.175
Leukemia	Leukemia	Leu-043	bone marrow smear	AML	M3	Female	47	12.0683
Leukemia	Leukemia	Leu-044	bone marrow smear	CLL		Male	50	22.0317
Leukemia	Leukemia	Leu-045	bone marrow smear	AML	M5	Male	12	28.2033
Leukemia	Leukemia	Leu-046	bone marrow smear	AML	M6	Male	50	24.1133
Leukemia	Leukemia	Leu-047	bone marrow smear	AML	M5	Male	29	5.42333
Leukemia	Leukemia	Leu-048	bone marrow smear	ALL	L3	Male	5	71.6667
Leukemia	Leukemia	Leu-049	bone marrow smear	ALL	L3	Male	21	78.51
Leukemia	Leukemia	Leu-050	bone marrow smear	AML	M1	Male	42	20.98
Leukemia	Leukemia	Leu-051	bone marrow smear	AML	M5	Female	46	16.6767
Leukemia	Leukemia	Leu-052	bone marrow smear	CLL		Male	49	13.8333
Leukemia	Leukemia	Leu-053	bone marrow smear	ALL	L1	Female	8	81.1667
Leukemia	Leukemia	Leu-054	bone marrow smear	CML	BP (Blastic Phase)	Male	53	24
Leukemia	Leukemia	Leu-055	bone marrow smear	CML	BP (Blastic Phase)	Male	28	24.5
Leukemia	Leukemia	Leu-056	bone marrow smear	AML	M1	Female	49	20.8167
Leukemia	Leukemia	Leu-057	bone marrow smear	AML	M1	Male	61	11.8767
Leukemia	Leukemia	Leu-058	bone marrow smear	CLL		Male	58	15.2167
Leukemia	Leukemia	Leu-059	bone marrow smear	CLL		Female	76	33.6667
Leukemia	Leukemia	Leu-060	bone marrow smear	CML	AP (Accelerated Phase)	Male	42	11.8033
Leukemia	Leukemia	Leu-061	bone marrow smear	ALL	L3	Female	22	41.8333
Leukemia	Leukemia	Leu-062	bone marrow smear	CML	AP (Accelerated Phase)	Male	26	9.58667
Leukemia	Leukemia	Leu-063	bone marrow smear	ALL	L3	Female	50	11.81
Leukemia	Leukemia	Leu-064	bone marrow smear	AML	M2	Male	52	14.675
Leukemia	Leukemia	Leu-065	bone marrow smear	CML	AP (Accelerated Phase)	Female	16	15.9817
Leukemia	Leukemia	Leu-066	bone marrow smear	AML	M2	Male	23	53.1583
Leukemia	Leukemia	Leu-067	bone marrow smear	AML	M3	Male	49	24.665
Leukemia	Leukemia	Leu-068	bone marrow smear	ALL	L2	Male	26	28.9317
Leukemia	Leukemia	Leu-069	bone marrow smear	CLL		Female	74	18.215
Leukemia	Leukemia	Leu-070	bone marrow smear	AML	M3	Female	47	9.235
Leukemia	Leukemia	Leu-071	bone marrow smear	CML	AP (Accelerated Phase)	Female	67	5.83333
Leukemia	Leukemia	Leu-072	bone marrow smear	AML	M2	Female	78	38.6733
Leukemia	Leukemia	Leu-073	bone marrow smear	AML	M6	Female	42	24.5017
Leukemia	Leukemia	Leu-074	bone marrow smear	AML	M6	Male	49	36.3033
Leukemia	Leukemia	Leu-075	bone marrow smear	AML	M2	Female	62	14.0583
Leukemia	Leukemia	Leu-076	bone marrow smear	AML	M1	Female	50	13.1667
Leukemia	Leukemia	Leu-077	bone marrow smear	CML	CP (Chronic Phase)	Female	43	4.16667
Leukemia	Leukemia	Leu-078	bone marrow smear	CML	BP (Blastic Phase)	Male	50	28.5467
Leukemia	Leukemia	Leu-079	bone marrow smear	AML	M5	Male	64	21.1
Leukemia	Leukemia	Leu-080	bone marrow smear	MM		Male	53	27.2683
Leukemia	Leukemia	Leu-081	bone marrow smear	CML	BP (Blastic Phase)	Female	66	19.77
Leukemia	Leukemia	Leu-082	bone marrow smear	AML	M3	Male	25	36.0233
Leukemia	Leukemia	Leu-083	bone marrow smear	AML	M6	Male	62	14.9283
Leukemia	Leukemia	Leu-084	bone marrow smear	AML	M2	Female	64	20.885
Leukemia	Leukemia	Leu-085	bone marrow smear	AML	M6	Male	66	46.5717
Leukemia	Leukemia	Leu-086	bone marrow smear	AML	M1	Female	60	20.775
Leukemia	Leukemia	Leu-087	bone marrow smear	ALL	L1	Male	58	58.2583
Leukemia	Leukemia	Leu-088	bone marrow smear	ALL	L2	Female	17	63.1667
Leukemia	Leukemia	Leu-089	bone marrow smear	AML	M4	Female	14	22.68
Leukemia	Leukemia	Leu-090	bone marrow smear	AML	M4	Female	43	19.025
Leukemia	Leukemia	Leu-091	bone marrow smear	CML	CP (Chronic Phase)	Male	22	5.76667
Leukemia	Leukemia	Leu-092	bone marrow smear	AML	M3	Female	52	22.1
Leukemia	Leukemia	Leu-093	bone marrow smear	AML	M5	Female	38	7.335
Liver Cancer	Liver Cancer	LivC-001	Frozen Tissue	Liver Cancer	Stage II	Male	45	26.06
Liver Cancer	Para-LiverCancer Ctrl	LivC-002	Frozen Tissue	Para-LiverCancer Ctrl		Male	45	12.575
Liver Cancer	Liver Cancer	LivC-003	Frozen Tissue	Liver Cancer	Stage III	Female	50	26.0033
Liver Cancer	Para-LiverCancer Ctrl	LivC-004	Frozen Tissue	Para-LiverCancer Ctrl		Female	50	12.3483
Liver Cancer	Liver Cancer	LivC-005	Frozen Tissue	Liver Cancer	Stage IV	Male	61	33.345
Liver Cancer	Para-LiverCancer Ctrl	LivC-006	Frozen Tissue	Para-LiverCancer Ctrl		Male	61	11.3167
Liver Cancer	Liver Cancer	LivC-007	Frozen Tissue	Liver Cancer	Stage II	Male	45	32.4
Liver Cancer	Para-LiverCancer Ctrl	LivC-008	Frozen Tissue	Para-LiverCancer Ctrl		Male	45	10
Liver Cancer	Liver Cancer	LivC-009	Frozen Tissue	Liver Cancer	Stage I	Female	62	23.365
Liver Cancer	Para-LiverCancer Ctrl	LivC-010	Frozen Tissue	Para-LiverCancer Ctrl		Female	62	12.9517
Liver Cancer	Liver Cancer	LivC-011	Frozen Tissue	Liver Cancer	Stage II	Male	36	15.5567
Liver Cancer	Para-LiverCancer Ctrl	LivC-012	Frozen Tissue	Para-LiverCancer Ctrl		Male	36	12.8717
Liver Cancer	Liver Cancer	LivC-013	Frozen Tissue	Liver Cancer	Stage II	Male	54	47.2433
Liver Cancer	Para-LiverCancer Ctrl	LivC-014	Frozen Tissue	Para-LiverCancer Ctrl		Male	54	14.1233
Liver Cancer	Liver Cancer	LivC-015	Frozen Tissue	Liver Cancer	Stage I	Male	69	17.55
Liver Cancer	Para-LiverCancer Ctrl	LivC-016	Frozen Tissue	Para-LiverCancer Ctrl		Male	69	13.7733
Liver Cancer	Liver Cancer	LivC-017	Frozen Tissue	Liver Cancer	Stage II	Male	39	21.1767
Liver Cancer	Para-LiverCancer Ctrl	LivC-018	Frozen Tissue	Para-LiverCancer Ctrl		Male	39	11.4167
Liver Cancer	Liver Cancer	LivC-019	Frozen Tissue	Liver Cancer	Stage I	Female	56	46.0333
Liver Cancer	Para-LiverCancer Ctrl	LivC-020	Frozen Tissue	Para-LiverCancer Ctrl		Female	56	11.075
Liver Cancer	Liver Cancer	LivC-021	Frozen Tissue	Liver Cancer	Stage III	Male	60	24.2333
Liver Cancer	Para-LiverCancer Ctrl	LivC-022	Frozen Tissue	Para-LiverCancer Ctrl		Male	60	15.5233
Liver Cancer	Liver Cancer	LivC-023	Frozen Tissue	Liver Cancer	Stage II	Male	50	18.5067
Liver Cancer	Para-LiverCancer Ctrl	LivC-024	Frozen Tissue	Para-LiverCancer Ctrl		Male	50	14.2617
Liver Cancer	Liver Cancer	LivC-025	Frozen Tissue	Liver Cancer	Stage IV	Female	42	24.1867
Liver Cancer	Para-LiverCancer Ctrl	LivC-026	Frozen Tissue	Para-LiverCancer Ctrl		Female	42	12.73
Liver Cancer	Liver Cancer	LivC-027	Frozen Tissue	Liver Cancer	Stage II	Female	53	52.9117
Liver Cancer	Para-LiverCancer Ctrl	LivC-028	Frozen Tissue	Para-LiverCancer Ctrl		Female	53	12.4117
Liver Cancer	Liver Cancer	LivC-029	Frozen Tissue	Liver Cancer	Stage II	Male	64	52.375
Liver Cancer	Para-LiverCancer Ctrl	LivC-030	Frozen Tissue	Para-LiverCancer Ctrl		Male	64	10.39
Liver Cancer	Liver Cancer	LivC-031	Frozen Tissue	Liver Cancer	Stage IV	Male	53	13.5867
Liver Cancer	Para-LiverCancer Ctrl	LivC-032	Frozen Tissue	Para-LiverCancer Ctrl		Male	53	7.16167
Liver Cancer	Liver Cancer	LivC-033	Frozen Tissue	Liver Cancer	Stage III	Male	61	13.4733
Liver Cancer	Para-LiverCancer Ctrl	LivC-034	Frozen Tissue	Para-LiverCancer Ctrl		Male	61	12.2833
Liver Cancer	Liver Cancer	LivC-035	Frozen Tissue	Liver Cancer	Stage II	Female	48	19.8583
Liver Cancer	Para-LiverCancer Ctrl	LivC-036	Frozen Tissue	Para-LiverCancer Ctrl		Female	48	14.9467
Liver Cancer	Liver Cancer	LivC-037	Frozen Tissue	Liver Cancer	Stage IV	Female	49	18.87
Liver Cancer	Para-LiverCancer Ctrl	LivC-038	Frozen Tissue	Para-LiverCancer Ctrl		Female	49	9.10333
Liver Cancer	Liver Cancer	LivC-039	Frozen Tissue	Liver Cancer	Stage II	Male	60	32.4967
Liver Cancer	Para-LiverCancer Ctrl	LivC-040	Frozen Tissue	Para-LiverCancer Ctrl		Male	60	8.935
Liver Cancer	Liver Cancer	LivC-041	Frozen Tissue	Liver Cancer	Stage III	Male	39	9.94833
Liver Cancer	Para-LiverCancer Ctrl	LivC-042	Frozen Tissue	Para-LiverCancer Ctrl		Male	39	7.01667
Liver Cancer	Liver Cancer	LivC-043	Frozen Tissue	Liver Cancer	Stage III	Male	57	23.8583
Liver Cancer	Para-LiverCancer Ctrl	LivC-044	Frozen Tissue	Para-LiverCancer Ctrl		Male	57	7.69667
Liver Cancer	Liver Cancer	LivC-045	Frozen Tissue	Liver Cancer	Stage II	Female	49	25.175
Liver Cancer	Para-LiverCancer Ctrl	LivC-046	Frozen Tissue	Para-LiverCancer Ctrl		Female	49	10.8167
Liver Cancer	Liver Cancer	LivC-047	Frozen Tissue	Liver Cancer	Stage II	Female	47	6.98167
Liver Cancer	Para-LiverCancer Ctrl	LivC-048	Frozen Tissue	Para-LiverCancer Ctrl		Female	47	7.87167
Liver Cancer	Liver Cancer	LivC-049	Frozen Tissue	Liver Cancer	Stage III	Male	52	25.97
Liver Cancer	Para-LiverCancer Ctrl	LivC-050	Frozen Tissue	Para-LiverCancer Ctrl		Male	52	15.7517
Liver Cancer	Liver Cancer	LivC-051	Frozen Tissue	Liver Cancer	Stage I	Female	57	22.995
Liver Cancer	Para-LiverCancer Ctrl	LivC-052	Frozen Tissue	Para-LiverCancer Ctrl		Female	57	10.1767
Liver Cancer	Liver Cancer	LivC-053	Frozen Tissue	Liver Cancer	Stage IV	Female	49	38.925
Liver Cancer	Para-LiverCancer Ctrl	LivC-054	Frozen Tissue	Para-LiverCancer Ctrl		Female	49	15.16
Liver Cancer	Liver Cancer	LivC-055	Frozen Tissue	Liver Cancer	Stage II	Male	55	35.1433
Liver Cancer	Para-LiverCancer Ctrl	LivC-056	Frozen Tissue	Para-LiverCancer Ctrl		Male	55	10.2667
Lung Cancer	Lung Cancer	LunC-001	Frozen Tissue	lung squamous cell carcinoma	Stage Ia	Male	62	13.8067
Lung Cancer	Para-LungCancer Ctrl	LunC-002	Frozen Tissue	lung squamous cell carcinoma	Stage Ia	Male	62	12.3667
Lung Cancer	Lung Cancer	LunC-003	Frozen Tissue	lung adenocarcinoma	Stage Ib	Male	73	18.6717
Lung Cancer	Para-LungCancer Ctrl	LunC-004	Frozen Tissue	lung adenocarcinoma	Stage Ib	Male	73	11.15
Lung Cancer	Lung Cancer	LunC-005	Frozen Tissue	lung adenocarcinoma	Stage Ib	Female	70	16.8667
Lung Cancer	Para-LungCancer Ctrl	LunC-006	Frozen Tissue	lung adenocarcinoma	Stage Ib	Female	70	12.34
Lung Cancer	Lung Cancer	LunC-007	Frozen Tissue	lung adenocarcinoma	Stage IIIa	Male	59	26.2183
Lung Cancer	Para-LungCancer Ctrl	LunC-008	Frozen Tissue	lung adenocarcinoma	Stage IIIa	Male	59	9.25
Lung Cancer	Lung Cancer	LunC-009	Frozen Tissue	lung squamous cell carcinoma	Stage IIIb	Male	72	42.9517
Lung Cancer	Para-LungCancer Ctrl	LunC-010	Frozen Tissue	lung squamous cell carcinoma	Stage IIIb	Male	72	11.455
Lung Cancer	Lung Cancer	LunC-011	Frozen Tissue	lung adenocarcinoma	Stage IIIb	Male	50	20.4967
Lung Cancer	Para-LungCancer Ctrl	LunC-012	Frozen Tissue	lung adenocarcinoma	Stage IIIb	Male	50	8.385
Lung Cancer	Lung Cancer	LunC-013	Frozen Tissue	lung adenocarcinoma	Stage IIb	Female	68	20.95
Lung Cancer	Para-LungCancer Ctrl	LunC-014	Frozen Tissue	lung adenocarcinoma	Stage IIb	Female	68	12.2333
Lung Cancer	Lung Cancer	LunC-015	Frozen Tissue	lung adenocarcinoma	Stage Ia	Female	50	23.9533
Lung Cancer	Para-LungCancer Ctrl	LunC-016	Frozen Tissue	lung adenocarcinoma	Stage Ia	Female	50	8.83167
Lung Cancer	Lung Cancer	LunC-017	Frozen Tissue	lung squamous cell carcinoma	Stage Ib	Male	62	25.4017
Lung Cancer	Para-LungCancer Ctrl	LunC-018	Frozen Tissue	lung squamous cell carcinoma	Stage Ib	Male	62	13.71
Lung Cancer	Lung Cancer	LunC-019	Frozen Tissue	Sarcomatoid carcinoma	Stage Ia	Male	59	15.9383
Lung Cancer	Para-LungCancer Ctrl	LunC-020	Frozen Tissue	Sarcomatoid carcinoma	Stage Ia	Male	59	4.775
Lung Cancer	Lung Cancer	LunC-021	Frozen Tissue	lung adenocarcinoma	Stage IIa	Female	57	31.115
Lung Cancer	Para-LungCancer Ctrl	LunC-022	Frozen Tissue	lung adenocarcinoma	Stage IIa	Female	57	12.6333
Lung Cancer	Lung Cancer	LunC-023	Frozen Tissue	lung adenocarcinoma	Stage IIIb	Male	56	20.6933
Lung Cancer	Para-LungCancer Ctrl	LunC-024	Frozen Tissue	lung adenocarcinoma	Stage IIIb	Male	56	11
Lung Cancer	Lung Cancer	LunC-025	Frozen Tissue	large cell lung cancer	Stage IIa	Male	47	34.475
Lung Cancer	Para-LungCancer Ctrl	LunC-026	Frozen Tissue	large cell lung cancer	Stage IIa	Male	47	9.795
Lung Cancer	Lung Cancer	LunC-027	Frozen Tissue	Atypical carcinoid	Stage IIIb	Male	37	17.0867
Lung Cancer	Para-LungCancer Ctrl	LunC-028	Frozen Tissue	Atypical carcinoid	Stage IIIb	Male	37	10.61
Lung Cancer	Lung Cancer	LunC-029	Frozen Tissue	lung adenocarcinoma	Stage IIIb	Female	64	19.005
Lung Cancer	Para-LungCancer Ctrl	LunC-030	Frozen Tissue	lung adenocarcinoma	Stage IIIb	Female	64	10.5267
Lung Cancer	Lung Cancer	LunC-031	Frozen Tissue	lung squamous cell carcinoma	Stage IIb	Male	54	20.105
Lung Cancer	Para-LungCancer Ctrl	LunC-032	Frozen Tissue	lung squamous cell carcinoma	Stage IIb	Male	54	11.3983
Lung Cancer	Lung Cancer	LunC-033	Frozen Tissue	lung squamous cell carcinoma	Stage IIb	Male	65	15.7817
Lung Cancer	Para-LungCancer Ctrl	LunC-034	Frozen Tissue	lung squamous cell carcinoma	Stage IIb	Male	65	9.40167
Lung Cancer	Lung Cancer	LunC-035	Frozen Tissue	lung adenocarcinoma	Stage IIIa	Female	65	38.0883
Lung Cancer	Para-LungCancer Ctrl	LunC-036	Frozen Tissue	lung adenocarcinoma	Stage IIIa	Female	65	14.32
Lung Cancer	Lung Cancer	LunC-037	Frozen Tissue	small cell lung cancer	Stage IIIa	Male	48	28.69
Lung Cancer	Para-LungCancer Ctrl	LunC-038	Frozen Tissue	small cell lung cancer	Stage IIIa	Male	48	10.7417
Lung Cancer	Lung Cancer	LunC-039	Frozen Tissue	lung adenocarcinoma	Stage IIIa	Female	61	38.0333
Lung Cancer	Para-LungCancer Ctrl	LunC-040	Frozen Tissue	lung adenocarcinoma	Stage IIIa	Female	61	14.0733
Lung Cancer	Lung Cancer	LunC-041	Frozen Tissue	lung squamous cell carcinoma	Stage IIIa	Male	63	38.15
Lung Cancer	Para-LungCancer Ctrl	LunC-042	Frozen Tissue	lung squamous cell carcinoma	Stage IIIa	Male	63	13.4217
Lung Cancer	Lung Cancer	LunC-043	Frozen Tissue	lung adenocarcinoma	Stage IIa	Male	77	39.3883
Lung Cancer	Para-LungCancer Ctrl	LunC-044	Frozen Tissue	lung adenocarcinoma	Stage IIa	Male	77	12.9117
Lung Cancer	Lung Cancer	LunC-045	Frozen Tissue	lung squamous cell carcinoma	Stage IIa	Male	52	39.5717
Lung Cancer	Para-LungCancer Ctrl	LunC-046	Frozen Tissue	lung squamous cell carcinoma	Stage IIa	Male	52	11.635
Lung Cancer	Lung Cancer	LunC-047	Frozen Tissue	lung adenocarcinoma	Stage IIb	Male	62	29.245
Lung Cancer	Para-LungCancer Ctrl	LunC-048	Frozen Tissue	lung adenocarcinoma	Stage IIb	Male	62	13.49
Lung Cancer	Lung Cancer	LunC-049	Frozen Tissue	lung squamous cell carcinoma	Stage IIb	Male	61	22.0483
Lung Cancer	Para-LungCancer Ctrl	LunC-050	Frozen Tissue	lung squamous cell carcinoma	Stage IIb	Male	61	15.3217
Pancreatic Cancer	Pancreatic Cancer	PanC-001	Frozen Tissue	Pancreatic Cancer	Stage II	Female	55	18.0933
Pancreatic Cancer	Para-PancCancer Ctrl	PanC-002	Frozen Tissue	Pancreatic Cancer		Female	55	12.7483
Pancreatic Cancer	Pancreatic Cancer	PanC-003	Frozen Tissue	Pancreatic Cancer	Stage I	Female	62	15.5033
Pancreatic Cancer	Para-PancCancer Ctrl	PanC-004	Frozen Tissue	Pancreatic Cancer		Female	62	8.13
Pancreatic Cancer	Pancreatic Cancer	PanC-005	Frozen Tissue	Pancreatic Cancer	Stage II	Male	49	18.69
Pancreatic Cancer	Para-PancCancer Ctrl	PanC-006	Frozen Tissue	Pancreatic Cancer		Male	49	6.44833
Pancreatic Cancer	Pancreatic Cancer	PanC-007	Frozen Tissue	Pancreatic Cancer	Stage III	Male	49	11.915
Pancreatic Cancer	Para-PancCancer Ctrl	PanC-008	Frozen Tissue	Pancreatic Cancer		Male	49	13.165
Pancreatic Cancer	Pancreatic Cancer	PanC-009	Frozen Tissue	Pancreatic Cancer	Stage IV	Female	63	24.225
Pancreatic Cancer	Para-PancCancer Ctrl	PanC-010	Frozen Tissue	Pancreatic Cancer		Female	63	8.89
Pancreatic Cancer	Pancreatic Cancer	PanC-011	Frozen Tissue	Pancreatic Cancer	Stage I	Male	72	16.4933
Pancreatic Cancer	Para-PancCancer Ctrl	PanC-012	Frozen Tissue	Pancreatic Cancer		Male	72	7.67833
Pancreatic Cancer	Pancreatic Cancer	PanC-013	Frozen Tissue	Pancreatic Cancer	Stage I	Female	70	18.745
Pancreatic Cancer	Para-PancCancer Ctrl	PanC-014	Frozen Tissue	Pancreatic Cancer		Female	70	7.76
Pancreatic Cancer	Pancreatic Cancer	PanC-015	Frozen Tissue	Pancreatic Cancer	Stage II	Male	66	6.71333
Pancreatic Cancer	Para-PancCancer Ctrl	PanC-016	Frozen Tissue	Pancreatic Cancer		Male	66	7.515
Pancreatic Cancer	Pancreatic Cancer	PanC-017	Frozen Tissue	Pancreatic Cancer	Stage II	Male	59	17.625
Pancreatic Cancer	Para-PancCancer Ctrl	PanC-018	Frozen Tissue	Pancreatic Cancer		Male	59	11.1
Pancreatic Cancer	Pancreatic Cancer	PanC-019	Frozen Tissue	Pancreatic Cancer	Stage IV	Male	40	11.1617
Pancreatic Cancer	Para-PancCancer Ctrl	PanC-020	Frozen Tissue	Pancreatic Cancer		Male	40	6.8
Pancreatic Cancer	Pancreatic Cancer	PanC-021	Frozen Tissue	Pancreatic Cancer	Stage II	Male	58	13.5233
Pancreatic Cancer	Para-PancCancer Ctrl	PanC-022	Frozen Tissue	Pancreatic Cancer		Male	58	6.98833
Pancreatic Cancer	Pancreatic Cancer	PanC-023	Frozen Tissue	Pancreatic Cancer	Stage I	Female	71	22.785
Pancreatic Cancer	Para-PancCancer Ctrl	PanC-024	Frozen Tissue	Pancreatic Cancer		Female	71	6.61
Pancreatic Cancer	Pancreatic Cancer	PanC-025	Frozen Tissue	Pancreatic Cancer	Stage I	Female	46	37.1117
Pancreatic Cancer	Para-PancCancer Ctrl	PanC-026	Frozen Tissue	Pancreatic Cancer		Female	46	6.55833
Pancreatic Cancer	Pancreatic Cancer	PanC-027	Frozen Tissue	Pancreatic Cancer	Stage III	Male	73	29.945
Pancreatic Cancer	Para-PancCancer Ctrl	PanC-028	Frozen Tissue	Pancreatic Cancer		Male	73	12.4
Pancreatic Cancer	Pancreatic Cancer	PanC-029	Frozen Tissue	Pancreatic Cancer	Stage I	Male	56	9.91333
Pancreatic Cancer	Para-PancCancer Ctrl	PanC-030	Frozen Tissue	Pancreatic Cancer		Male	56	5.925
Pancreatic Cancer	Pancreatic Cancer	PanC-031	Frozen Tissue	Pancreatic Cancer	Stage II	Female	72	16.7517
Pancreatic Cancer	Para-PancCancer Ctrl	PanC-032	Frozen Tissue	Pancreatic Cancer		Female	72	8.04167
Pancreatic Cancer	Pancreatic Cancer	PanC-033	Frozen Tissue	Pancreatic Cancer	Stage I	Male	44	21.9283
Pancreatic Cancer	Para-PancCancer Ctrl	PanC-034	Frozen Tissue	Pancreatic Cancer		Male	44	9.56167
Pancreatic Cancer	Pancreatic Cancer	PanC-035	Frozen Tissue	Pancreatic Cancer	Stage I	Male	63	45.0967
Pancreatic Cancer	Para-PancCancer Ctrl	PanC-036	Frozen Tissue	Pancreatic Cancer		Male	63	9.05
Pancreatic Cancer	Pancreatic Cancer	PanC-037	Frozen Tissue	Pancreatic Cancer	Stage IV	Male	55	19.385
Pancreatic Cancer	Para-PancCancer Ctrl	PanC-038	Frozen Tissue	Pancreatic Cancer		Male	55	7.865
Pancreatic Cancer	Pancreatic Cancer	PanC-039	Frozen Tissue	Pancreatic Cancer	Stage I	Male	62	27.1867
Pancreatic Cancer	Para-PancCancer Ctrl	PanC-040	Frozen Tissue	Pancreatic Cancer		Male	62	4.73333
Pancreatic Cancer	Pancreatic Cancer	PanC-041	Frozen Tissue	Pancreatic Cancer	Stage II	Female	67	11.0417
Pancreatic Cancer	Para-PancCancer Ctrl	PanC-042	Frozen Tissue	Pancreatic Cancer		Female	67	8.95
Pancreatic Cancer	Pancreatic Cancer	PanC-043	Frozen Tissue	Pancreatic Cancer	Stage III	Male	51	34.845
Pancreatic Cancer	Para-PancCancer Ctrl	PanC-044	Frozen Tissue	Pancreatic Cancer		Male	51	10.135
Urothelium Carcinoma	BUD Ctrl	UroC-001	Urine	BUD Ctrl		Female	45		6.81039
Urothelium Carcinoma	BUD Ctrl	UroC-002	Urine	BUD Ctrl		Female	61		5.67315
Urothelium Carcinoma	BUD Ctrl	UroC-003	Urine	BUD Ctrl		Male	55		7.40412
Urothelium Carcinoma	BUD Ctrl	UroC-004	Urine	BUD Ctrl		Male	45		7.30054
Urothelium Carcinoma	BUD Ctrl	UroC-005	Urine	BUD Ctrl		Male	55		5.06383
Urothelium Carcinoma	BUD Ctrl	UroC-006	Urine	BUD Ctrl		Male	64		6.1706
Urothelium Carcinoma	BUD Ctrl	UroC-007	Urine	BUD Ctrl		Female	77		6.06751
Urothelium Carcinoma	BUD Ctrl	UroC-008	Urine	BUD Ctrl		Female	76		7.37655
Urothelium Carcinoma	BUD Ctrl	UroC-009	Urine	BUD Ctrl		Male	57		9.09586
Urothelium Carcinoma	BUD Ctrl	UroC-010	Urine	BUD Ctrl		Male	61		6.74566
Urothelium Carcinoma	BUD Ctrl	UroC-011	Urine	BUD Ctrl		Male	58		8.15014
Urothelium Carcinoma	BUD Ctrl	UroC-012	Urine	BUD Ctrl		Male	49		7.27663
Urothelium Carcinoma	BUD Ctrl	UroC-013	Urine	BUD Ctrl		Female	71		6.51991
Urothelium Carcinoma	BUD Ctrl	UroC-014	Urine	BUD Ctrl		Male	69		6.62538
Urothelium Carcinoma	BUD Ctrl	UroC-015	Urine	BUD Ctrl		Female	68		8.23987
Urothelium Carcinoma	BUD Ctrl	UroC-016	Urine	BUD Ctrl		Male	56		6.62884
Urothelium Carcinoma	BUD Ctrl	UroC-017	Urine	BUD Ctrl		Female	81		6.61627
Urothelium Carcinoma	BUD Ctrl	UroC-018	Urine	BUD Ctrl		Male	36		4.3912
Urothelium Carcinoma	BUD Ctrl	UroC-019	Urine	BUD Ctrl		Female	45		10
Urothelium Carcinoma	BUD Ctrl	UroC-020	Urine	BUD Ctrl		Male	39		5.87157
Urothelium Carcinoma	BUD Ctrl	UroC-021	Urine	BUD Ctrl		Male	42		7.30301
Urothelium Carcinoma	BUD Ctrl	UroC-022	Urine	BUD Ctrl		Male	47		7.66398
Urothelium Carcinoma	BUD Ctrl	UroC-023	Urine	BUD Ctrl		Female	61		5.9094
Urothelium Carcinoma	BUD Ctrl	UroC-024	Urine	BUD Ctrl		Female	56		7.09626
Urothelium Carcinoma	BUD Ctrl	UroC-025	Urine	BUD Ctrl		Female	52		6.03854
Urothelium Carcinoma	BUD Ctrl	UroC-026	Urine	BUD Ctrl		Male	38		7.09689
Urothelium Carcinoma	BUD Ctrl	UroC-027	Urine	BUD Ctrl		Female	56		6.17675
Urothelium Carcinoma	BUD Ctrl	UroC-028	Urine	BUD Ctrl		Male	55		6.87904
Urothelium Carcinoma	BUD Ctrl	UroC-029	Urine	BUD Ctrl		Male	58		6.58881
Urothelium Carcinoma	BUD Ctrl	UroC-030	Urine	BUD Ctrl		Male	45		6.29043
Urothelium Carcinoma	BUD Ctrl	UroC-031	Urine	BUD Ctrl		Male	42		5.82404
Urothelium Carcinoma	BUD Ctrl	UroC-032	Urine	BUD Ctrl		Female	32		7.89384
Urothelium Carcinoma	BUD Ctrl	UroC-033	Urine	BUD Ctrl		Female	46		6.69354
Urothelium Carcinoma	BUD Ctrl	UroC-034	Urine	BUD Ctrl		Male	76		6.09901
Urothelium Carcinoma	BUD Ctrl	UroC-035	Urine	BUD Ctrl		Male	42		7.86484
Urothelium Carcinoma	BUD Ctrl	UroC-036	Urine	BUD Ctrl		Male	63		4.9381
Urothelium Carcinoma	BUD Ctrl	UroC-037	Urine	BUD Ctrl		Male	76		6.48063
Urothelium Carcinoma	BUD Ctrl	UroC-038	Urine	BUD Ctrl		Male	69		7.1873
Urothelium Carcinoma	BUD Ctrl	UroC-039	Urine	BUD Ctrl		Female	57		7.78271
Urothelium Carcinoma	BUD Ctrl	UroC-040	Urine	BUD Ctrl		Female	55		6.34396
Urothelium Carcinoma	BUD Ctrl	UroC-041	Urine	BUD Ctrl		Male	44		3.40137
Urothelium Carcinoma	BUD Ctrl	UroC-042	Urine	BUD Ctrl		Male	58		5.40575
Urothelium Carcinoma	BUD Ctrl	UroC-043	Urine	BUD Ctrl		Male	47		5.15717
Urothelium Carcinoma	BUD Ctrl	UroC-044	Urine	BUD Ctrl		Male	56		5.94072
Urothelium Carcinoma	BUD Ctrl	UroC-045	Urine	BUD Ctrl		Male	52		7.01049
Urothelium Carcinoma	BUD Ctrl	UroC-046	Urine	BUD Ctrl		Female	28		3.81501
Urothelium Carcinoma	BUD Ctrl	UroC-047	Urine	BUD Ctrl		Female	41		7.57136
Urothelium Carcinoma	BUD Ctrl	UroC-048	Urine	BUD Ctrl		Male	38		5.97482
Urothelium Carcinoma	BUD Ctrl	UroC-049	Urine	BUD Ctrl		Female	31		6.26528
Urothelium Carcinoma	BUD Ctrl	UroC-050	Urine	BUD Ctrl		Male	63		7.114
Urothelium Carcinoma	BUD Ctrl	UroC-051	Urine	BUD Ctrl		Male	61		7.91743
Urothelium Carcinoma	BUD Ctrl	UroC-052	Urine	BUD Ctrl		Male	37		7.19044
Urothelium Carcinoma	BUD Ctrl	UroC-053	Urine	BUD Ctrl		Male	36		5.19906
Urothelium Carcinoma	BUD Ctrl	UroC-054	Urine	BUD Ctrl		Male	39		4.39946
Urothelium Carcinoma	BUD Ctrl	UroC-055	Urine	BUD Ctrl		Male	76		7.4158
Urothelium Carcinoma	BUD Ctrl	UroC-056	Urine	BUD Ctrl		Male	78		5.74607
Urothelium Carcinoma	BUD Ctrl	UroC-057	Urine	BUD Ctrl		Male	67		5.69602
Urothelium Carcinoma	BUD Ctrl	UroC-058	Urine	BUD Ctrl		Female	34		6.05054
Urothelium Carcinoma	BUD Ctrl	UroC-059	Urine	BUD Ctrl		Female	50		5.40222
Urothelium Carcinoma	BUD Ctrl	UroC-060	Urine	BUD Ctrl		Male	73		4.86153
Urothelium Carcinoma	BUD Ctrl	UroC-061	Urine	BUD Ctrl		Female	74		5.04152
Urothelium Carcinoma	BUD Ctrl	UroC-062	Urine	BUD Ctrl		Male	65		6.54843
Urothelium Carcinoma	BUD Ctrl	UroC-063	Urine	BUD Ctrl		Female	63		5.92431
Urothelium Carcinoma	BUD Ctrl	UroC-064	Urine	BUD Ctrl		Female	59		6.86041
Urothelium Carcinoma	BUD Ctrl	UroC-065	Urine	BUD Ctrl		Female	56		8.93234
Urothelium Carcinoma	BUD Ctrl	UroC-066	Urine	BUD Ctrl		Male	46		8.41709
Urothelium Carcinoma	BUD Ctrl	UroC-067	Urine	BUD Ctrl		Male	69		7.4975
Urothelium Carcinoma	BUD Ctrl	UroC-068	Urine	BUD Ctrl		Female	65		5.93552
Urothelium Carcinoma	BUD Ctrl	UroC-069	Urine	BUD Ctrl		Male	38		6.95057
Urothelium Carcinoma	BUD Ctrl	UroC-070	Urine	BUD Ctrl		Male	38		10
Urothelium Carcinoma	BUD Ctrl	UroC-071	Urine	BUD Ctrl		Female	51		5.91085
Urothelium Carcinoma	BUD Ctrl	UroC-072	Urine	BUD Ctrl		Female	51		6.16648
Urothelium Carcinoma	BUD Ctrl	UroC-073	Urine	BUD Ctrl		Male	57		7.63997
Urothelium Carcinoma	BUD Ctrl	UroC-074	Urine	BUD Ctrl		Male	59		5.37174
Urothelium Carcinoma	BUD Ctrl	UroC-075	Urine	BUD Ctrl		Male	20		7.57431
Urothelium Carcinoma	BUD Ctrl	UroC-076	Urine	BUD Ctrl		Female	33		6.21812
Urothelium Carcinoma	BUD Ctrl	UroC-077	Urine	BUD Ctrl		Female	60		6.43341
Urothelium Carcinoma	BUD Ctrl	UroC-078	Urine	BUD Ctrl		Male	60		5.20418
Urothelium Carcinoma	BUD Ctrl	UroC-079	Urine	BUD Ctrl		Male	80		5.21297
Urothelium Carcinoma	BUD Ctrl	UroC-080	Urine	BUD Ctrl		Male	58		4.28936
Urothelium Carcinoma	BUD Ctrl	UroC-081	Urine	BUD Ctrl		Male	56		5.69025
Urothelium Carcinoma	BUD Ctrl	UroC-082	Urine	BUD Ctrl		Male	23		6.13175
Urothelium Carcinoma	BUD Ctrl	UroC-083	Urine	BUD Ctrl		Female	57		4.83613
Urothelium Carcinoma	BUD Ctrl	UroC-084	Urine	BUD Ctrl		Female	26		6.63617
Urothelium Carcinoma	BUD Ctrl	UroC-085	Urine	BUD Ctrl		Male	56		7.27871
Urothelium Carcinoma	BUD Ctrl	UroC-086	Urine	BUD Ctrl		Male	68		6.79351
Urothelium Carcinoma	BUD Ctrl	UroC-087	Urine	BUD Ctrl		Female	50		5.97618
Urothelium Carcinoma	Urothelium Carcinoma	UroC-088	Urine	Bladder Cancer	low grade	Male	83		3.03521
Urothelium Carcinoma	Urothelium Carcinoma	UroC-089	Urine	Bladder Cancer	high grade	Male	73		1.5141
Urothelium Carcinoma	Urothelium Carcinoma	UroC-090	Urine	Bladder Cancer	low grade	Male	65		1.15061
Urothelium Carcinoma	Urothelium Carcinoma	UroC-091	Urine	Bladder Cancer	high grade	Male	65		1.55774
Urothelium Carcinoma	Urothelium Carcinoma	UroC-092	Urine	Bladder Cancer	low grade	Male	61		6.86023
Urothelium Carcinoma	Urothelium Carcinoma	UroC-093	Urine	Bladder Cancer	high grade	Male	73		3.62807
Urothelium Carcinoma	Urothelium Carcinoma	UroC-094	Urine	Bladder Cancer	low grade	Male	84		0.520271
Urothelium Carcinoma	Urothelium Carcinoma	UroC-095	Urine	Bladder Cancer	high grade	Female	71		4.24136
Urothelium Carcinoma	Urothelium Carcinoma	UroC-096	Urine	Bladder Cancer	high grade	Male	65		3.52854
Urothelium Carcinoma	Urothelium Carcinoma	UroC-097	Urine	Bladder Cancer	high grade	Male	67		1.3043
Urothelium Carcinoma	Urothelium Carcinoma	UroC-098	Urine	Bladder Cancer	low grade	Male	54		7.09483
Urothelium Carcinoma	Urothelium Carcinoma	UroC-099	Urine	Bladder Cancer	high grade	Male	74		5.39199
Urothelium Carcinoma	Urothelium Carcinoma	UroC-100	Urine	Bladder Cancer	high grade	Male	63		4.51391
Urothelium Carcinoma	Urothelium Carcinoma	UroC-101	Urine	Bladder Cancer	high grade	Male	59		2.46122
Urothelium Carcinoma	Urothelium Carcinoma	UroC-102	Urine	Bladder Cancer	low grade	Female	77		6.43376
Urothelium Carcinoma	Urothelium Carcinoma	UroC-103	Urine	Bladder Cancer	high grade	Male	72		3.01709
Urothelium Carcinoma	Urothelium Carcinoma	UroC-104	Urine	Bladder Cancer	low grade	Male	71		1.79184
Urothelium Carcinoma	Urothelium Carcinoma	UroC-105	Urine	Bladder Cancer	low grade	Male	56		7.37532
Urothelium Carcinoma	Urothelium Carcinoma	UroC-106	Urine	Bladder Cancer	high grade	Male	46		4.84916
Urothelium Carcinoma	Urothelium Carcinoma	UroC-107	Urine	Bladder Cancer	high grade	Male	55		3.4106
Urothelium Carcinoma	Urothelium Carcinoma	UroC-108	Urine	Bladder Cancer	high grade	Male	88		0.873436
Urothelium Carcinoma	Urothelium Carcinoma	UroC-109	Urine	Bladder Cancer	high grade	Male	51		2.13942
Urothelium Carcinoma	Urothelium Carcinoma	UroC-110	Urine	Bladder Cancer	high grade	Male	72		1.62524
Urothelium Carcinoma	Urothelium Carcinoma	UroC-111	Urine	Bladder Cancer	high grade	Female	56		0.968128
Urothelium Carcinoma	Urothelium Carcinoma	UroC-112	Urine	Bladder Cancer	high grade	Male	42		5.20012
Urothelium Carcinoma	Urothelium Carcinoma	UroC-113	Urine	Bladder Cancer	high grade	Female	75		2.80843
Urothelium Carcinoma	Urothelium Carcinoma	UroC-114	Urine	Bladder Cancer	low grade	Male	45		6.88286
Urothelium Carcinoma	Urothelium Carcinoma	UroC-115	Urine	Bladder Cancer	low grade	Male	33		6.81816
Urothelium Carcinoma	Urothelium Carcinoma	UroC-116	Urine	Bladder Cancer	low grade	Male	67		4.15833
Urothelium Carcinoma	Urothelium Carcinoma	UroC-117	Urine	Bladder Cancer	high grade	Male	73		0.359808
Urothelium Carcinoma	Urothelium Carcinoma	UroC-118	Urine	Bladder Cancer	low grade	Male	60		1.97982
Urothelium Carcinoma	Urothelium Carcinoma	UroC-119	Urine	Bladder Cancer	low grade	Male	57		3.83726
Urothelium Carcinoma	Urothelium Carcinoma	UroC-120	Urine	Bladder Cancer	low grade	Male	83		1.07113
Urothelium Carcinoma	Urothelium Carcinoma	UroC-121	Urine	Bladder Cancer	high grade	Male	72		5.88324
Urothelium Carcinoma	Urothelium Carcinoma	UroC-122	Urine	Bladder Cancer	low grade	Male	82		2.64659
Urothelium Carcinoma	Urothelium Carcinoma	UroC-123	Urine	Bladder Cancer	low grade	Male	66		2.88859
Urothelium Carcinoma	Urothelium Carcinoma	UroC-124	Urine	Bladder Cancer	high grade	Male	73		1.45388
Urothelium Carcinoma	Urothelium Carcinoma	UroC-125	Urine	Bladder Cancer	high grade	Female	63		7.02763
Urothelium Carcinoma	Urothelium Carcinoma	UroC-126	Urine	Bladder Cancer	low grade	Male	68		4.97248
Urothelium Carcinoma	Urothelium Carcinoma	UroC-127	Urine	Bladder Cancer	high grade	Female	71		3.30521
Urothelium Carcinoma	Urothelium Carcinoma	UroC-128	Urine	Bladder Cancer	high grade	Male	54		1.17689
Urothelium Carcinoma	Urothelium Carcinoma	UroC-129	Urine	Bladder Cancer	high grade	Male	87		0.614079
Urothelium Carcinoma	Urothelium Carcinoma	UroC-130	Urine	Bladder Cancer	high grade	Male	82		0.488922
Urothelium Carcinoma	Urothelium Carcinoma	UroC-131	Urine	Bladder Cancer	high grade	Male	82		2.24888
Urothelium Carcinoma	Urothelium Carcinoma	UroC-132	Urine	Bladder Cancer	high grade	Male	66		0.361008
Urothelium Carcinoma	Urothelium Carcinoma	UroC-133	Urine	Bladder Cancer	high grade	Female	61		4.40591
Urothelium Carcinoma	Urothelium Carcinoma	UroC-134	Urine	Bladder Cancer	high grade	Male	84		1.58071
Urothelium Carcinoma	Urothelium Carcinoma	UroC-135	Urine	Bladder Cancer	high grade	Male	63		1.36469
Urothelium Carcinoma	Urothelium Carcinoma	UroC-136	Urine	Bladder Cancer	low grade	Male	77		1.32381
Urothelium Carcinoma	Urothelium Carcinoma	UroC-137	Urine	Bladder Cancer	high grade	Male	71		4.67348
Urothelium Carcinoma	Urothelium Carcinoma	UroC-138	Urine	Bladder Cancer	high grade	Male	78		0.931015
Urothelium Carcinoma	Urothelium Carcinoma	UroC-139	Urine	Bladder Cancer	high grade	Male	57		0.341921
Urothelium Carcinoma	Urothelium Carcinoma	UroC-140	Urine	Bladder Cancer	high grade	Male	78		0.179203
Urothelium Carcinoma	Urothelium Carcinoma	UroC-141	Urine	Bladder Cancer	high grade	Female	65		3.95913
Urothelium Carcinoma	Urothelium Carcinoma	UroC-142	Urine	Bladder Cancer	low grade	Male	77		4.8706
Urothelium Carcinoma	Urothelium Carcinoma	UroC-143	Urine	Bladder Cancer	high grade	Female	62		5.10488
Urothelium Carcinoma	Urothelium Carcinoma	UroC-144	Urine	Bladder Cancer	high grade	Male	81		2.73421
Urothelium Carcinoma	Urothelium Carcinoma	UroC-145	Urine	Bladder Cancer	low grade	Male	88		0.657181
Urothelium Carcinoma	Urothelium Carcinoma	UroC-146	Urine	Bladder Cancer	high grade	Male	74		1.06282
Urothelium Carcinoma	Urothelium Carcinoma	UroC-147	Urine	Bladder Cancer	low grade	Male	62		1.97662
Urothelium Carcinoma	Urothelium Carcinoma	UroC-148	Urine	Bladder Cancer	high grade	Male	77		0.0759277
Urothelium Carcinoma	Urothelium Carcinoma	UroC-149	Urine	Bladder Cancer	high grade	Male	91		2.0245
Urothelium Carcinoma	Urothelium Carcinoma	UroC-150	Urine	Bladder Cancer	high grade	Male	77		4.33863
Urothelium Carcinoma	Urothelium Carcinoma	UroC-151	Urine	Bladder Cancer	high grade	Female	74		2.86216
Urothelium Carcinoma	Urothelium Carcinoma	UroC-152	Urine	Bladder Cancer	high grade	Male	77		0.984762
Urothelium Carcinoma	Urothelium Carcinoma	UroC-153	Urine	Bladder Cancer	high grade	Female	78		0.81959
Urothelium Carcinoma	Urothelium Carcinoma	UroC-154	Urine	Bladder Cancer	high grade	Female	63		4.2158
Urothelium Carcinoma	Urothelium Carcinoma	UroC-155	Urine	Bladder Cancer	high grade	Male	59		3.89126
Urothelium Carcinoma	Urothelium Carcinoma	UroC-156	Urine	Bladder Cancer	high grade	Male	81		-0.301636
Urothelium Carcinoma	Urothelium Carcinoma	UroC-157	Urine	Bladder Cancer	high grade	Male	77		2.01997
Urothelium Carcinoma	Urothelium Carcinoma	UroC-158	Urine	Bladder Cancer	high grade	Male	59		-0.0308495
Urothelium Carcinoma	Urothelium Carcinoma	UroC-159	Urine	Bladder Cancer	high grade	Male	70		4.04033
Urothelium Carcinoma	Urothelium Carcinoma	UroC-160	Urine	Bladder Cancer	low grade	Male	77		4.96491
Urothelium Carcinoma	Urothelium Carcinoma	UroC-161	Urine	Bladder Cancer	high grade	Male	69		1.53021
Urothelium Carcinoma	Urothelium Carcinoma	UroC-162	Urine	Bladder Cancer	low grade	Male	59		4.20414
Urothelium Carcinoma	Urothelium Carcinoma	UroC-163	Urine	Bladder Cancer	high grade	Male	80		0.927338
Urothelium Carcinoma	Urothelium Carcinoma	UroC-164	Urine	Ureteral Carcinoma	low grade	Male	64		3.26497
Urothelium Carcinoma	Urothelium Carcinoma	UroC-165	Urine	Ureteral Carcinoma	high grade	Female	72		1.03369
Urothelium Carcinoma	Urothelium Carcinoma	UroC-166	Urine	Ureteral Carcinoma	high grade	Male	76		4.23503
Urothelium Carcinoma	Urothelium Carcinoma	UroC-167	Urine	Ureteral Carcinoma	high grade	Male	67		5.14044
Urothelium Carcinoma	Urothelium Carcinoma	UroC-168	Urine	Renal Pelvic Carcinoma	high grade	Female	75		2.84346
Urothelium Carcinoma	Urothelium Carcinoma	UroC-169	Urine	Renal Pelvic Carcinoma	low grade	Male	65		1.17422
Urothelium Carcinoma	Urothelium Carcinoma	UroC-170	Urine	Renal Pelvic Carcinoma	high grade	Male	48		2.11745
Urothelium Carcinoma	Urothelium Carcinoma	UroC-171	Urine	Renal Pelvic Carcinoma	high grade	Female	79		4.46773
Urothelium Carcinoma	Urothelium Carcinoma	UroC-172	Urine	Renal Pelvic Carcinoma	low grade	Male	54		-0.225512
Urothelium Carcinoma	Urothelium Carcinoma	UroC-173	Urine	Renal Pelvic Carcinoma	low grade	Male	68		1.6619
Urothelium Carcinoma	Urothelium Carcinoma	UroC-174	Urine	Renal Pelvic Carcinoma	high grade	Male	81		1.85618
Urothelium Carcinoma	Urothelium Carcinoma	UroC-175	Urine	Renal Pelvic Carcinoma	high grade	Male	75		3.9346
Urothelium Carcinoma	Urothelium Carcinoma	UroC-176	Urine	Renal Pelvic Carcinoma	high grade	Male	67		3.94122
Urothelium Carcinoma	Urothelium Carcinoma	UroC-177	Urine	Renal Pelvic Carcinoma	high grade	Female	54		0.0329781

## Sheet: TableS4
Supplementary Table 4. SIX6 Gene Expression Analysis
Group	Description	ENCODE Serial	SIX6 FPKM
Normal	Homo sapiens neural stem progenitor cell	ENCFF183XSM	0.68
Normal	Homo sapiens brain female adult (66 years)	ENCFF072DIX	0.57
Normal	Homo sapiens endodermal cell originated from HUES64	ENCFF563QGW	0.18
Normal	Homo sapiens muscle of trunk female embryo (113 days)	ENCFF643JCB	0.12
Cancer	Homo sapiens SK-N-SH	ENCFF067ZMG	0.11
Normal	Homo sapiens H1-hESC	ENCFF809MAC	0.1
Normal	Homo sapiens HUES64	ENCFF362NUE	0.09
Normal	Homo sapiens testis male adult (44 years)	ENCFF152DMV	0.09
Normal	Homo sapiens psoas muscle male adult (34 years)	ENCFF103KPI	0.08
Normal	Homo sapiens GM23338 originated from GM23248	ENCFF226TJG	0.07
Normal	Homo sapiens H1-hESC	ENCFF334LZL	0.06
Normal	Homo sapiens muscle of leg female embryo (113 days)	ENCFF405DLY	0.06
Normal	Homo sapiens muscle of leg male embryo (101 day)	ENCFF204TAJ	0.06
Normal	Homo sapiens testis male embryo	ENCFF845QSA	0.06
Normal	Homo sapiens forelimb muscle female embryo (108 days)	ENCFF085QGB	0.04
Normal	Homo sapiens muscle of leg male embryo (96 days)	ENCFF829WKO	0.04
Normal	Homo sapiens ovary female embryo	ENCFF019UTL	0.04
Normal	Homo sapiens spinal cord female embryo (113 days)	ENCFF144IMD	0.04
Cancer	Homo sapiens BE2C	ENCFF620GJU	0.03
Normal	Homo sapiens muscle of arm male embryo (127 days)	ENCFF964ENY	0.03
Normal	Homo sapiens muscle of leg male embryo (97 days)	ENCFF112GBK	0.03
Normal	Homo sapiens ectodermal cell originated from HUES64	ENCFF801YUI	0.02
Normal	Homo sapiens endocrine pancreas adult (59 years)	ENCFF982TBJ	0.02
Normal	Homo sapiens endocrine pancreas male adult (45 years)	ENCFF082LTN	0.02
Normal	Homo sapiens mesendoderm originated from H1-hESC	ENCFF806CJG	0.02
Normal	Homo sapiens muscle of arm female embryo (105 days)	ENCFF694KSK	0.02
Normal	Homo sapiens muscle of arm male embryo (120 days)	ENCFF008TZQ	0.02
Normal	Homo sapiens renal cortex interstitium female embryo (120 days)	ENCFF171UCG	0.02
Normal	Homo sapiens right renal cortex interstitium male embryo (120 days)	ENCFF466JLF	0.02
Cancer	Homo sapiens T47D	ENCFF172ATN	0.02
Normal	Homo sapiens thymus female embryo (98 days)	ENCFF933OIJ	0.02
Normal	Homo sapiens thymus male child (3 years)	ENCFF702OHQ	0.02
Normal	Homo sapiens thymus male embryo (108 days)	ENCFF024YNS	0.02
Normal	Homo sapiens adrenal gland male adult (34 years)	ENCFF201THF	0.01
Normal	Homo sapiens amnion female embryo (40 weeks)	ENCFF066HAK	0.01
Normal	Homo sapiens B cell male adult (37 years)	ENCFF349CBD	0.01
Normal	Homo sapiens cerebellum male embryo (20 weeks)	ENCFF761MSD	0.01
Normal	Homo sapiens fibroblast of skin of abdomen male embryo (97 days)	ENCFF886MQL	0.01
Normal	Homo sapiens kidney female embryo (108 days)	ENCFF326MQO	0.01
Normal	Homo sapiens left lung male embryo (96 days)	ENCFF226BVD	0.01
Normal	Homo sapiens left renal pelvis male embryo (105 days)	ENCFF720JRI	0.01
Cancer	Homo sapiens MCF-7	ENCFF063BLU	0.01
Normal	Homo sapiens muscle of back male embryo (97 days)	ENCFF925YZD	0.01
Normal	Homo sapiens renal pelvis male embryo (97 days)	ENCFF295KZV	0.01
Normal	Homo sapiens right renal pelvis male embryo (120 days)	ENCFF887YTL	0.01
Normal	Homo sapiens skeletal muscle myoblast	ENCFF041YFL	0.01
Normal	Homo sapiens small intestine female adult (30 years)	ENCFF866RIW	0.01
Normal	Homo sapiens stomach female embryo (98 days)	ENCFF088PQK	0.01
Normal	Homo sapiens thymus female embryo (113 days)	ENCFF118YIZ	0.01
Normal	Homo sapiens thymus male embryo (97 days)	ENCFF599ZLI	0.01
Cancer	Homo sapiens HepG2	ENCFF004HYK	0
Cancer	Homo sapiens K562	ENCFF004LGY	0
Normal	Homo sapiens muscle of arm embryo (101 day)	ENCFF007LRI	0
Normal	Homo sapiens muscle of arm male embryo (96 days)	ENCFF008MWD	0
Normal	Homo sapiens smooth muscle cell originated from H9	ENCFF003QAY	0
Normal	Homo sapiens stomach female embryo (105 days)	ENCFF007SIH	0
Cancer	Homo sapiens U-87 MG	ENCFF007CDL	0

## Sheet: TableS5
Supplementary Table 5. Primers and Sequences
Primer name	Sequence
ChIP-qPCR
SIX6 ChIP-qPCR Forward Primer	5'-TGTCGAGCACGGGGAGGT-3'
SIX6 ChIP-qPCR Reverse Primer	5'-CTATTGGGGTGGGCGGATT-3'
RT-qPCR
GAPDH RT-qPCR Forward Primer	5'-AAGGTGAAGGTCGGAGTCAA-3'
GAPDH RT-qPCR Reverse Primer	5'-GGAAGATGGTGATGGGATTT-3'
SIX6 RT-qPCR Forward Primer	5'-TGAGCTCGCCCAGGCAA-3'
SIX6 RT-qPCR Reverse Primer	5'-TGATGGAGATGGCTGAAGTG-3'
